# Supplementary material for: Alcohol drinking delays the rate of sputum smear conversion among DR-TB patients in northwest Ethiopia; A retrospective follow-up study
Source: PLoS One. 2022 Mar 9;17(3):e0264852. doi: 10.1371/journal.pone.0264852 (PMC8906643; doi:10.1371/journal.pone.0264852)
Supplement: S1 Data — (XLS) [file pone.0264852.s001.xls]

## Sheet: Sheet1
cure	170	54	Primary	Single		One room		no	1300	yes	yes		yes			Alcoholic	yes	yes	yes	yes	no	no	no	yes	no		cough		Working	yes	2	no		no					no			Only pulmonary			positive	1-9 bacile	After failure of treatment regimen with FLD		LPA
on treatmen	168	46	secondary	Married		Two rooms		no		yes	no		yes				no	yes	yes	yes	no	no	yes	yes	yes		cough		Ambulatory	yes	4	no		yes	yes	no	no	no	no			Only pulmonary			positive	3+	Relapse		xpert
cure	170	49	Can’t read and write	Married		One room		yes	1000	no	no		yes	3.5	Local areke		no	yes	yes	yes	no	no	no	yes	yes		cough		Ambulatory	yes	2	no		no					no			Only pulmonary			positive	1-9 bacile	Relapse		xpert
death	153	30	Primary	Separated		One room		yes		yes	no		yes				yes	yes	yes	yes	no	yes	no	no	no		cough		Bed ridden	yes	3	no		yes	yes	no	no	no	no			Only pulmonary			positive	1-9 bacile	After failure of treatment regimen with FLD		xpert
failure	168	47	Primary	Divorced		One room		yes	1500	yes	no		yes				no	yes	yes	yes	no	yes	yes	yes	yes		cough		Ambulatory	yes	2	no		yes	yes	no	no	no	no			Only pulmonary			positive	3+	After failure of treatment regimen with FLD		Culture and DST
cure	165	51	Can’t read and write	Divorced		One room		yes		no	no		yes				no	yes	yes	yes	no	no	yes	yes	no		cough		Ambulatory	yes	2	no		yes	yes	no	no	no	no			Only pulmonary			positive	2+	After failure of treatment regimen with FLD		LPA
cure	177	47.5	Not formally educated	Married		One room		no	1000	no	no		yes				no	yes	yes	yes	no	yes	yes	yes	yes		cough		Working	yes	3	no		yes	yes	no	no	no	no			disseminated		lymph node,intestine	positive	1+	After failure of treatment regimen with FLD		xpert
cure	177	53	secondary	Separated		One room		yes	710	yes	no		yes			Alcoholic	yes	yes	yes	yes	no	no	yes	no	no		cough		Ambulatory	yes	2	no		yes	yes	no	no	no	no			Only pulmonary			positive	3+	After failure of treatment regimen with FLD		Culture and DST
cure	173	54	Can’t read and write	Married		100		yes	3000	no	no		yes		Tela	Sometimes	no	yes	yes	yes	yes	yes	yes	yes	yes		cough		Bed ridden	yes	1	no		no					no			Only pulmonary			positive	1-9 bacile	After failure of treatment regimen with FLD		xpert
cure	173	48	Can’t read and write	Married		100		yes		no	no		yes				no	yes	no	yes	no	yes	yes	no	yes		cough		Working	yes	2	no		no					no			Only pulmonary			positive	1+	After failure of treatment regimen with FLD		xpert
death	183	50	Diploma	Divorced		100		no		yes	yes		yes				yes	yes	yes	yes	no	yes	yes	yes	yes		cough		Bed ridden	yes	2	no		no					no			Only pulmonary			positive	3+	After failure of treatment regimen with FLD		LPA
cure	177	46	Certificate	Single		Two rooms		yes		no	no		yes				no	no	yes	yes	no	yes	yes	yes	yes		cough		Ambulatory	yes	2	no		yes	yes	no	no	no	no			Only pulmonary			positive	2+	After failure of treatment regimen with FLD		Culture and DST
cure	165	38.8	Primary	Divorced		One room		no	650	yes	no		yes		beer and areki		no	no	yes	yes	no	no	no	yes	no		cough		Working	yes	2	no		yes	yes	no	no	no	no			Only pulmonary			positive	3+	After failure of treatment regimen with FLD		LPA
death	155	40.8	Primary	Married		One room		yes		no	no		yes				no	yes	yes	yes	no	no	yes	no	no		cough		Ambulatory	yes	2	no		yes	yes	no	no	no	no			Only pulmonary			positive	3+	After failure of treatment regimen with FLD		LPA
cure	169	49	Diploma	Single				yes		yes	yes		yes			Often	yes	yes	yes	yes	no	no	yes	yes	yes		cough		Bed ridden	yes	1	no		no					no			Only pulmonary			positive	2+	After failure of treatment regimen with FLD		xpert
cure	164	47	Not formally educated	Single		One room		no		yes	no		yes				yes	yes	yes	yes	no	yes	yes	yes	yes		cough		Ambulatory	yes	2	no		yes	yes	no	no	no	no			Only pulmonary			positive	3+	After failure of treatment regimen with FLD		xpert
cure	162	36	Primary	Divorced		Homeless		yes	750	yes	no		yes	10	Tela/Areki		no	yes	yes	yes	no	no	no	yes	yes		cough		Ambulatory	yes	3	no		yes	yes	no	no	no	no			Only pulmonary			positive	1-9 bacile	After failure of treatment regimen with FLD		Culture and DST
cure	176	80	Diploma	Married		100		yes		yes	yes		yes				yes	yes	no	yes	no	yes	yes	yes	yes		cough		Bed ridden	yes	3	no		no					no			Only pulmonary			positive	3+	After failure of treatment regimen with FLD		xpert
cure	150	38	secondary	Single		Two rooms		yes	2000	no	no		yes	2	beer		no	yes	no	yes	no	yes	yes	no	yes		cough		Ambulatory	yes	3	no		yes	yes	no	no	no	no			Only pulmonary			positive	1-9 bacile	After failure of treatment regimen with FLD		LPA
death	175	50.7	Diploma	Married				no		yes	yes		yes				yes	yes	yes	yes	yes	yes	yes	yes	yes		cough		Bed ridden	yes	2	no		no					no			Only pulmonary			positive	3+	After failure of treatment regimen with FLD		LPA
on treatmen	170	52.6	Primary	Single				no		yes	yes	sisha	yes				no	yes	yes	yes	no	no	yes	yes	yes		cough		Working	yes	2	no		no					no			Only pulmonary			positive	1-9 bacile	After failure of treatment regimen with FLD		xpert
cure	170	50	Not formally educated	Married		other	three rooms	yes	1500	no	no		yes	4	beer	Often	no	no	yes	yes	no	no	no	yes	no		night sweat		Working	yes	1	no		yes	yes	no	no	no	no			Only pulmonary			positive	1+	Relapse		xpert
on treatmen	158	47.6	Not formally educated	Single		Homeless		yes		yes			yes					yes	yes	yes	no	no	no	yes	no		cough		Working	yes	2	no		no					no			Only pulmonary			positive	3+	Relapse		xpert
cure	162	49	secondary	Single		One room		yes	3000	yes	no		yes			Alcoholic	yes	yes	yes	yes	no	no	yes	yes	yes		cough		Working	no		no		no					no			Only pulmonary			positive	1+	other	unknown outcome of p	xpert
death	162	35.5	Can’t read and write	Married		Two rooms		yes	200	no	no		yes		Tela		no	no	yes	yes	no	yes	no	yes	yes	muscle pain	cough		Ambulatory	yes	2	no		yes	yes	no	no	no	no			Only pulmonary			positive	1-9 bacile	After failure of treatment regimen with FLD		LPA
cure	165	50	Degree and above	Single		One room		yes		yes	no		yes			Alcoholic	no	no	no	yes	no	no	yes	no	no		cough		Ambulatory	yes	2	no		yes	yes	no	no	no	no			Only pulmonary			positive	3+	After failure of treatment regimen with FLD		LPA
cure	169	76	Diploma	Married		Two rooms		yes	4000	no	no		yes	4	beer	Often	no	no	no	yes	yes	no	no	yes	no		cough		Working	yes	2	no		yes	yes	no	no	no	no			Only pulmonary			positive	1+	After failure of treatment regimen with FLD		xpert
cure	169	54.07	Certificate	Single		other	four rooms	yes	1800	no	no		yes				no	yes	no	yes	no	no	yes	yes	no		cough		Working	yes	2	no		yes	yes	no	no	no	no			Only pulmonary			positive	3+	Relapse		xpert
cure	160	49.4	Can’t read and write	Married		Two rooms		yes	1500	no	no		yes	4	Beer	Often	no	no	no	yes	no	no	no	yes	no		cough		Working	yes	1	no		yes	yes	no	no	no	no			Only pulmonary			positive	1+	After failure of treatment regimen with FLD		xpert
cure	159	42	secondary	Married		Two rooms		yes	1800	no	no		yes			Alcoholic	no	yes	yes	yes	no	no	yes	no	yes	hearing loss	cough		Ambulatory	yes	3	no		yes	yes	no	no	no	no			Only pulmonary			positive	2+	After failure of treatment regimen with FLD		xpert
cure	167	48.6	Can’t read and write	Widowed		Homeless		yes		no	no		yes				no	yes	yes	yes	no	no	no	yes	no		cough		Ambulatory	yes	2	no		yes	yes	no	no	no	no			Only pulmonary			positive	1+	After failure of treatment regimen with FLD		LPA
on treatmen	150	43	Not formally educated	Married		Two rooms		yes	1200	no	no		yes	2	tela	Sometimes	no	no	no	yes	no	no	yes	yes	no		cough		Working	yes	1	no		no					no			Only pulmonary			positive	1+	Relapse		xpert
cure	163	48.5	Primary	Single		One room		yes		no	no		yes				no	yes	yes	yes	no	no	no	yes	no		cough		Working	yes	2	no		no					no			Only pulmonary			positive	3+	After failure of treatment regimen with FLD		LPA
death	170	43	Not formally educated	Married		One room		yes		yes	no		yes	1.5	tella	Alcoholic	no	yes	yes	yes	no	no	yes	no	yes	hearnig problem	cough		Ambulatory	yes	2	no		no					yes			Only pulmonary			positive	3+	After failure of treatment regimen with FLD		Culture and DST
cure	182	50	Primary	Divorced		One room		yes	1375	yes	no		yes			Alcoholic	no	no	yes	yes	no	yes	yes	no	yes		cough		Ambulatory	yes	5	no		yes	yes	no	no	no	no			Only pulmonary			positive	3+	After failure of treatment regimen with FLD		xpert
cure	158	39	Primary	Married		One room		yes	600	yes	no		yes		Bera	Alcoholic	yes												Working	yes	1	no		no					no			Only pulmonary			positive	2+	Relapse		xpert
cure	180	57	Degree and above	Single		Two rooms		yes		yes	no		yes			Alcoholic	yes	no	yes	yes	no	no	no	yes	yes		cough		Working	yes	1	no		no					no			Only pulmonary			positive	2+	After failure of treatment regimen with FLD		xpert
death	175	45	secondary	Married		One room		yes	2000	yes	no		yes	6			no	yes	yes	yes	no	yes	yes	no	no		cough		Ambulatory	yes	2	no		yes	yes	no	no	no	no			Only pulmonary			positive	2+	After failure of treatment regimen with FLD		LPA
death	171	39	Diploma	Married				yes		yes	yes		yes				yes	yes	yes	yes	no	yes	yes	yes	yes		cough		Bed ridden	no		no		no					no			Only pulmonary			positive	2+	New		xpert
cure	165	50	Primary	Divorced		One room		yes	1000	no	no		yes				no	yes	yes	yes	no	yes	yes	no	yes		cough		Ambulatory	yes	3	999		yes	yes	no	no	no	no			Only pulmonary			positive	1+	After failure of treatment regimen with FLD		LPA
cure	169	43	Can’t read and write	Married		Two rooms		yes	1800	no	no		yes	3	beer	Sometimes	yes	yes	no	yes	no	no	no	no	no		cough		Working	yes	1	no		yes	yes	no	no	no	no			Only pulmonary			positive	1-9 bacile	After lost to follow up		xpert
complated	170	47	Can’t read and write	Married				yes		yes	yes		yes				yes	yes	yes	yes	yes	yes	yes	yes	no		cough		Ambulatory	no		no		no					no			Only pulmonary			positive	3+	New		xpert
cure	180	37	Primary	Divorced		One room		yes		yes	no		yes		Areki	Alcoholic	no	yes	no	yes	yes	no	no	yes	no		cough		Bed ridden	yes	3	no		yes	yes	no	no	no	no			Only pulmonary			positive	1-9 bacile	After failure of treatment regimen with FLD		LPA
death	169	39	Can’t read and write					yes		no	no		yes				no	no	yes	yes	no	no	yes	no	no		cough		Bed ridden	yes	2	no		no					no			Only pulmonary			positive	3+	After failure of treatment regimen with FLD		LPA
death	152	34.2	Primary	Single		Two rooms		yes		no	no		yes				no	no	yes	no	yes	yes	no	no	yes		cough		Bed ridden	yes	2	no		yes	yes	no	no	no	no			Only pulmonary			positive	3+	After failure of treatment regimen with FLD		xpert
LTFU	168	48	Can’t read and write	Married		Homeless		no	900	no	yes		yes		Tela		no	yes	yes	yes	no	no	yes	yes	yes		cough		Ambulatory	yes	2	no		yes	yes	no	no	no	no			Only pulmonary			positive	3+	After failure of treatment regimen with FLD		Culture and DST
death	174	49	Diploma	Married		100		yes		yes	yes		yes				yes	yes	no	yes	yes	yes	yes	yes	yes		cough		Bed ridden	yes	2	no		no					no			Only pulmonary			positive	3+	After failure of treatment regimen with FLD		xpert
on treatmen	160	50	Can’t read and write	Single		100		yes		yes	yes		yes				yes	yes	yes	yes	no	no	yes	yes	no		cough		Bed ridden	yes	1	no		no					no			Only pulmonary			positive	2+	After failure of treatment regimen with FLD		xpert
cure	172	49	Can’t read and write	Married		Two rooms		yes	900	no	no		yes	2	beer	Often	no	no	no	yes	no	no	no	no	no		cough		Working	yes	1	no		no					no			Only pulmonary			positive	1+	After failure of treatment regimen with FLD		xpert
cure	165	48	Not formally educated	Single		100		yes		yes	yes		yes				yes	yes	no	yes	yes	yes	yes	yes	yes		cough		Ambulatory	yes	1	no		no					no			Only pulmonary			positive	3+	After failure of treatment regimen with FLD		xpert
death	160	37	Can’t read and write	Married		Two rooms		yes		no	no		yes				no	no	yes	yes	no	yes	yes	yes	no		cough		Bed ridden	yes	2	no		yes	yes	no	no	no	no			Only pulmonary			positive	2+	After failure of treatment regimen with FLD		LPA
LTFU	167	49	Can’t read and write	Married		100		yes		yes	yes		yes				yes	yes	no	yes	no	yes	yes	yes	yes		cough		Working	yes	1	no		no					no			Only pulmonary			positive	3+	After failure of treatment regimen with FLD		xpert
complated	167	49	Can’t read and write	Married		100		yes		yes	yes		yes				no	yes	yes	yes	yes	yes	yes	yes	no		cough		Bed ridden	yes	1	no		no					no			Only pulmonary			positive	3+	Relapse		xpert
LTFU	169	40	Not formally educated	Married		100		yes		no	yes		yes				yes	yes	no	yes	yes	yes	yes	yes	yes		cough		Bed ridden	yes	1	no		no					no			Only pulmonary			positive	3+	After failure of treatment regimen with FLD		xpert
cure	178	48.8	Primary	Married		One room		yes		yes	no		yes				no	yes	no	yes	no	no	no	yes	no		cough		Working	yes	2	no		yes	yes	no	no	no	no			Only pulmonary			positive	3+	After failure of treatment regimen with FLD		xpert
LTFU	162	34.3	secondary	Divorced		Two rooms		yes	300	no	no		yes		Areki,Tela	Sometimes	no	yes	yes	yes	no	yes	yes	yes	yes		cough		Ambulatory	yes	1	no		no					no			Only pulmonary			positive	1-9 bacile	New		LPA
cure	154	37	Primary	Single		One room		yes		yes	no		yes				no	yes	yes	yes	yes	yes	yes	yes	yes		cough		Ambulatory	yes	3	no		yes	yes	no	no	no	no			Only pulmonary			positive	2+	After failure of treatment regimen with FLD		LPA
cure	167	46	Primary	Single		100		yes		yes	no		yes				no	yes	yes	yes	no	no	yes	no	yes		cough		Working	yes	3	no		no					no			Only pulmonary			positive	3+	After failure of treatment regimen with FLD		xpert
cure	169	41.5	Primary	Married		Two rooms		no	2000	no	no		yes			Sometimes	no	no	no	yes	no	no	yes	yes	no		cough		Working	no		no		no					no			disseminated		pluera	positive	3+	New
cure	167	53.3	Primary	Separated		One room		yes	600	yes	no		yes	5			no	yes	yes	yes	no	no	yes	yes	no	weaknes	cough		Ambulatory	yes	2	no							no			Only pulmonary			positive	1-9 bacile	Relapse		xpert
cure	171	41	Primary	Single		One room		yes	400	no	no		yes				no	yes	yes	yes	no	no	yes	no	no		cough		Ambulatory	yes	2	no		yes	yes	no	no	no	no			Only pulmonary			positive	1+	Relapse		xpert
cure	168	43	Not formally educated	Separated		One room		yes		yes	no		yes				yes	yes	yes	yes	no	no	yes	no	no		cough		Ambulatory	yes	2	no		no					no			Only pulmonary			positive	1-9 bacile	New		LPA
cure	171	47	Can’t read and write	Married				yes		yes	yes		yes			Sometimes	yes	yes	no	yes	no	yes	yes	yes	yes		cough		Working	yes	1	no		no					no			Only pulmonary			positive	3+	After lost to follow up		xpert
cure	169	59.6	Primary	Single		Homeless		yes		yes	no		yes				no	yes	yes	yes	no	no	yes	no	no	loss of appetite	cough		Working	yes	2	no		yes	yes	no	no	no	no			Only pulmonary			positive	2+	After failure of treatment regimen with FLD		xpert
complated	171	45	secondary	Single		One room		no		yes	no		yes	3	beer		no	no	yes	yes	yes	no	yes	yes	yes		cough		Ambulatory	yes	2	no		yes	yes	no	no	no	no			Only pulmonary			positive	1-9 bacile	After failure of treatment regimen with FLD		LPA
cure	170	43	Primary	Single		One room		yes	650	no	no		yes				no	yes	yes	yes	no	yes	yes	yes	no		cough		Ambulatory	yes	2	no		yes	yes	no	no	no	no			Only pulmonary			positive	1+	After failure of treatment regimen with FLD		Culture and DST
on treatmen	164	43.4	secondary	Single		Homeless		no		yes			yes					yes	yes	yes	no	yes	yes	yes	yes		cough		Working	yes	2	no		no					no			Only pulmonary			positive	2+	After failure of treatment regimen with FLD		xpert
cure	152	35	Primary	Single		100		yes		no	no		yes				no	yes	yes	yes	no	no	no	no	no		cough		Working	yes	1	no		no					no			Only pulmonary			positive	1-9 bacile	After failure of treatment regimen with FLD		LPA
cure	174	48.8	Not formally educated	Married		Two rooms		yes	1200	no	no		yes	2	beer	Often	no	no	no	yes	no	no	yes	no	no		chest pain		Working	yes	1	no		yes	yes	no	no	no	no			Only pulmonary			positive	1-9 bacile	After failure of treatment regimen with FLD		xpert
cure	177	56	Can’t read and write	Single		One room		yes		yes	no		yes				no	yes	yes	yes	no	no	yes	yes	no		cough		Ambulatory	yes	2	no		yes	yes	no	no	no	no			Only pulmonary			positive	1+	After failure of treatment regimen with FLD		LPA
LTFU	160	39	Degree and above	999		100		yes		no	100		yes				100	yes	yes	yes	no	no	yes	yes	yes		100		Ambulatory	yes	4	no		yes	yes	no	no	no	no			Only pulmonary			positive	1-9 bacile	After failure of treatment regimen with FLD		LPA
cure	176	50	secondary	Single		Two rooms		yes		yes	no		yes				no	yes	yes	yes	no	no	no	no	no		cough		Working	yes	1	no		no					no			Only pulmonary			positive	2+	After failure of treatment regimen with FLD		xpert
Tranfer out	169	43	Primary	Single				yes		no	no		yes				no	yes	yes	yes	no	yes	yes	yes	yes		cough		Bed ridden	yes	1	no		no					no			Only pulmonary			positive	3+	After failure of treatment regimen with FLD		xpert
cure	170	39	secondary	Single		100		yes		yes	yes		yes				no	yes	yes	yes	no	no	no	yes	no		cough		Working	yes	1	no		no					no			Only pulmonary			positive	1-9 bacile	After failure of treatment regimen with FLD		xpert
cure	163	40	secondary	Separated		One room		yes		yes	no		yes				no	yes	yes	yes	no	yes	yes	yes	yes		cough		Ambulatory	yes	2	no		yes	yes	no	no	no	no			Only pulmonary			positive	1-9 bacile	After failure of treatment regimen with FLD		LPA
death	177	36	Diploma	Separated		other	three rooms	no		yes	no		yes				no	yes	yes	yes	no	no	yes	yes	no		cough		Ambulatory	yes	2	no		no					no			Only pulmonary			positive	2+	After failure of treatment regimen with FLD		Culture and DST
on treatmen	180	55	secondary	Divorced				yes		yes			yes			Alcoholic	yes	yes	yes	yes	no	yes	yes	no	no		cough		Ambulatory	yes		no		no					no			Only pulmonary			positive	1-9 bacile	Relapse		xpert
death	167	49	Primary	Divorced				no		yes	yes		yes				yes	yes	yes	yes	yes	yes	yes	yes	yes		cough		Bed ridden	yes	1	no		no					no			Only pulmonary			positive	3+	Relapse		xpert
cure	168	47	Primary	Married		Two rooms		yes	1500	no	no		yes				no	yes	yes	yes	yes	no	yes	yes	yes		cough		Ambulatory	yes	1	no		yes	yes	no	no	no	no			Only pulmonary			positive	2+	Relapse		xpert
death	170	37	Can’t read and write	Single		One room		yes		no	no		yes				no	yes	yes	yes	no	no	yes	no	yes		cough		Bed ridden	yes	2	no		yes	yes	no	no	no	no			Only pulmonary			positive	3+	After failure of treatment regimen with FLD		xpert
LTFU	168	48	Can’t read and write	Married		Homeless		no	900	no	yes		yes		tela	Alcoholic	no	yes	yes	yes	no	no	yes	yes	yes		cough		Ambulatory	yes	2	no		yes	yes	no	no	no	no			Only pulmonary			positive	3+	After failure of treatment regimen with FLD		Culture and DST
LTFU	150	40	Can’t read and write	Single		Homeless		no		no	no		yes				no	yes	yes	yes	no	no	yes	yes	no		cough		Ambulatory	yes	1	no		no					no			Only pulmonary			positive	1-9 bacile	After failure of treatment regimen with FLD		LPA
cure	159	42	secondary	Married		Two rooms		yes	1800	no	no		yes			Alcoholic	no	yes	yes	yes	no	no	yes	no	yes		cough		Ambulatory	yes	3	no		yes	yes	no	no	no	no			Only pulmonary			positive	2+	After failure of treatment regimen with FLD		xpert
LTFU	160	45	Primary	Single		One room		yes		yes	no		yes				no	yes	yes	yes	no	no	yes	yes	yes		cough		Ambulatory	yes	3	no		yes	yes	no	no	no	no			Only pulmonary			positive	3+	Relapse		xpert
cure	175	50	Can’t read and write	Married		Two rooms		yes		no	no		yes				no	no	yes	yes	no	no	no	yes	no		cough		Bed ridden	yes	1	no		no					no			Only pulmonary			positive	1+	After failure of treatment regimen with FLD		LPA
cure	162	45.7	secondary	Single		One room		yes		no	no		yes				no	yes	yes	yes	no	no	no	yes	no		cough		Working	yes	2	no		yes	yes	no	no	no	no			Only pulmonary			positive	1-9 bacile	After failure of treatment regimen with FLD		xpert
cure	168	46.8	Can’t read and write	Married		Two rooms		yes	900	no	no		yes	3	tella	Sometimes	no	no	no	yes	yes	no	no	no	no		haemoptysis		Working	yes	1	no		yes	yes	no	no	no	no			Only pulmonary			positive	1+	After failure of treatment regimen with FLD		xpert
cure	172	50	Can’t read and write	Single				yes		yes	yes		yes				yes	yes	yes	yes	yes	yes	yes	yes	yes		cough		Working	yes	1	no		no					no			Only pulmonary			positive	3+	After failure of treatment regimen with FLD		xpert
cure	170	50.5	Primary	Married		Two rooms		yes		yes	no		yes				no	yes	yes	yes	no	yes	yes	yes	yes		cough		Ambulatory	yes	1	no		yes	yes	no	no	no	no			Only pulmonary			positive	1+	After failure of treatment regimen with FLD		xpert
cure	170	55	Primary	Married		100		yes		yes	yes		yes				yes	yes	yes	yes	no	no	yes	yes	yes		cough		Working	yes	1	no		no					no			Only pulmonary			positive	3+	After failure of treatment regimen with FLD		xpert
cure	175	48.7	Can’t read and write	Married		Two rooms		yes	1100	no	no		yes	3	tella	Sometimes	no	yes	yes	yes	no	no	no	no	no		fever		Working	yes	2	no		yes	yes	no	no	no	no			Only pulmonary			positive	1+	Relapse		xpert
cure	168	60	Can’t read and write	Married		One room		yes	1800	no	no		no				no	yes	yes	yes	yes	no	yes	yes	no		cough		Ambulatory	yes	2	no		yes	yes	no	no	no	no			Only pulmonary			positive	3+	After failure of treatment regimen with FLD		LPA
LTFU	164	46	Not formally educated	Married		Two rooms		yes	2000	no	no		no				no	no	no	yes	yes	yes	no	no	no		cough		Ambulatory	yes	3	no		yes	yes	no	no	no	no			Only pulmonary			positive	1+	After failure of treatment regimen with FLD		LPA
on treatmen	162	39.4	Can’t read and write	Married		Two rooms		yes		no	no		no				no	yes	yes	yes	no	no	yes	yes	no		chest pain		Working	yes	2	no		100	100	no	no	no	no			Only pulmonary			positive	1+	After failure of treatment regimen with FLD		xpert
on treatmen	186	45	Can’t read and write	Married				yes		no	no		no				no	yes	yes	yes	no	no	no	yes	no		cough		Ambulatory	no		no		no					no			Only pulmonary			positive	1-9 bacile	New		xpert
cure	165	46	secondary	Single		Two rooms		no		yes	yes	Shisha for 1 yr	no				no	yes	yes	yes	no	no	yes	yes	no		cough		Ambulatory	yes	2	no		yes	yes	no	no	no	no			Only pulmonary			positive	2+	After failure of treatment regimen with FLD		LPA
on treatmen	154	47	Certificate	Divorced		100		yes		no	no		no				no	yes	yes	no	no	no	no	yes	no		cough		Ambulatory	no		no		no					no			Only pulmonary			positive	3+	New		xpert
cure	164	32	secondary	Divorced		One room		yes		no	no		no				no	yes	yes	yes	no	yes	yes	yes	no		cough		Ambulatory	yes	3	no		yes	yes	no	no	no	no			Only pulmonary			positive	3+	After failure of treatment regimen with FLD		Culture and DST
on treatmen	168	40	Not formally educated	Single		Two rooms		yes	700	no	no		no				no	no	no	yes	no	yes	yes	yes	no		cough		Working	yes	1	no		no					no			Only pulmonary			positive	1+	After failure of treatment regimen with FLD		xpert
cure	165	44	Can’t read and write	Married				yes		no	no		no				no	yes	yes	yes	no	yes	yes	yes	no		cough		Bed ridden	yes	1	no		no					no			Only pulmonary			positive	3+	After failure of treatment regimen with FLD		LPA
death	172	58	Can’t read and write	Divorced		Two rooms		yes		no	no		no				no	yes	yes	yes	yes	yes	yes	yes	no		cough		Bed ridden	yes	2	no		yes	yes	no	no	no	no			Only pulmonary			positive	1-9 bacile	After failure of treatment regimen with FLD		Culture and DST
complated	160	46	Diploma	Single		One room		yes	1200	no	no		no				no	yes	yes	yes	no	no	yes	yes	yes		cough		Ambulatory	yes	2	no		yes	yes	no	no	no	no			Only pulmonary			positive	3+	After failure of treatment regimen with FLD		xpert
cure	167	69	Primary	Single				yes		no	no		no				no	yes	yes	yes	no	yes	yes	yes	yes		cough		Ambulatory	yes	2	no		no					no			Only pulmonary			positive	2+	After failure of treatment regimen with FLD		xpert
cure	169	46.6	secondary	Married		100		yes		no	no		no				no	yes	yes	yes	no	yes	yes	yes	yes		cough		Working	yes	1	no		no					no			Only pulmonary			positive	2+	After failure of treatment regimen with FLD		Culture and DST
death	162	34	Can’t read and write	Married		100		yes		no	no		no				yes	yes	yes	yes	yes	yes	yes	yes	yes		cough		Bed ridden	no		no		no					no			disseminated		peritonium	positive	3+	New		xpert
cure	141	40.7	Certificate	Married		One room		yes	2000	no	no		no				no	no	yes	yes	no	no	no	no	no		cough		Working	yes	1	no		yes	yes	no	no	no	no			Only pulmonary			positive	1+	Relapse		xpert
cure	180	53	Degree and above	Single		One room		yes		no	no		no				no	yes	yes	yes	no	no	yes	no	no		cough		Ambulatory	yes	2	no		yes	yes	no	no	no	no			Only pulmonary			positive	3+	After failure of treatment regimen with FLD		LPA
cure	181	50	Not formally educated	Married		100		yes		no	no		no				no	yes	no	yes	no	yes	yes	yes	yes		cough	1	Ambulatory	yes	1	no		no					no			Only pulmonary			positive	2+	After failure of treatment regimen with FLD		xpert
cure	163	47	secondary	Single		One room		yes	300	no	no		no				no	yes	yes	yes	no	no	no	yes	no		cough		Bed ridden	yes	3	no		yes	yes	no	no	no	no			disseminated		pleura	positive	1+	After failure of treatment regimen with FLD		LPA
on treatmen	153	35.6	Can’t read and write	Married				yes	933	no	no		no				no	yes	yes	yes	no	yes	yes	yes	yes	palptation	cough		Bed ridden	yes	1	no		no					no			Only pulmonary			positive	3+	other	moved to DR-TB	xpert
cure	164	47	secondary	Separated		One room		yes		no	no		no				no	yes	yes	yes	no	no	yes	no	yes		cough		Ambulatory	yes	2	no		yes	yes	no	no	no	no			Only pulmonary			positive	1-9 bacile	After failure of treatment regimen with FLD		xpert
cure	167	49	Primary	Single		Homeless		no	500	no	no		no				no	yes	yes	yes	no	yes	yes	yes	yes		cough		Working	yes	1	no		no					no			Only pulmonary			positive	1+	After failure of treatment regimen with FLD		xpert
failure	156	32	Can’t read and write	Divorced		Two rooms		yes	1000	no	no		no				no	no	no	yes	no	no	yes	no	no		cough		Working	yes	4	no		no					no			Only pulmonary			positive	3+	After failure of treatment regimen with FLD		xpert
cure	152	34	Can’t read and write	Married		One room		yes		no	no		no				no	yes	no	100	no	no	yes	no	no		cough		Ambulatory	yes	2	no		yes	yes	no	no	no	no			Only pulmonary			positive	2+	After failure of treatment regimen with FLD		LPA
cure	150	51.5	Primary	Separated		Homeless		yes		yes	no		no				yes	yes	yes	yes	no	yes	yes	no	no		cough		Working	no		no		no					no			Only pulmonary			positive	1-9 bacile	New		xpert
death	160	36.7	Not formally educated	Single		Homeless		yes	900	no	no		no				no	yes	yes	yes	no	no	no	yes	no		cough		Ambulatory	yes	1	no		no					no			Only pulmonary			positive	3+	Relapse		xpert
cure	166	31.5	Can’t read and write	Married				yes		no	no		no				no	yes	yes	yes	no	yes	yes	yes	yes		cough		Working	yes	1	no		no					no			Only pulmonary			positive	3+	After failure of treatment regimen with FLD		LPA
cure	159	42	Can’t read and write	Married		100		yes		no	no		no				no	yes	yes	yes	no	yes	yes	yes	yes		cough		Bed ridden	yes	2	no		no					no			Only pulmonary			positive	2+	After failure of treatment regimen with FLD		xpert
on treatmen	166	45	Can’t read and write	Single		One room		yes		no	no		no				no	yes	no	yes	no	no	yes	yes	yes	loss of appetite	cough		Ambulatory	yes	1	no		no					yes	Pericarditomy		disseminated		pericardium	positive	1-9 bacile	After failure of treatment regimen with FLD		xpert
cure	155	52	Degree and above	Married		One room		yes	1595	no	no		no				no	yes	yes	yes	no	no	no	yes	no		cough		Working	yes	2	no		yes	yes	no	no	no	no			Only pulmonary			positive	2+	After failure of treatment regimen with FLD		LPA
cure	155	46	Degree and above	Single		100		yes		no	no		no				no	yes	yes	yes	no	yes	yes	yes	yes		cough		Bed ridden	yes	1	no		no					no			Only pulmonary			positive	3+	After failure of treatment regimen with FLD		xpert
on treatmen	161	39	Primary	Single				yes		yes	no		no				no	yes	yes	yes	no	yes	yes	yes	yes		cough		Working	no		no		no					no			Only pulmonary			positive	3+	New		xpert
cure	158	46	secondary	Separated		One room		yes		no	no		no				no	yes	yes	yes	no	no	yes	no	yes		cough		Ambulatory	yes	2	no		yes	yes	no	no	no	no			Only pulmonary			positive	1+	After failure of treatment regimen with FLD		LPA
cure	165	42	Primary	Married		One room		yes		no	no		no				no	yes	yes	yes	yes	yes	no	no	yes		cough		Ambulatory	yes	3	no		yes	yes	no	no	no	no			Only pulmonary			positive	1+	After failure of treatment regimen with FLD		LPA
cure	162	30	secondary	Married		One room		no	1000	no	no		no				no	no	yes	yes	no	no	no	no	yes		cough		Ambulatory	yes	2	no		yes	yes	no	no	no	no			Only pulmonary			positive	1+	Relapse		LPA
LTFU	157	59	Can’t read and write	Married		100		yes		no	no		no				no	yes	no	yes	no	no	no	no	no		cough		Working	yes	2	no		no					no			Only pulmonary			positive	3+	After failure of treatment regimen with FLD		xpert
cure	176	51	Diploma	Married		100		yes		no	no		no				no	yes	no	yes	no	yes	yes	yes	yes		cough		Bed ridden	yes	1	no		no					no			Only pulmonary			positive	3+	After failure of treatment regimen with FLD		LPA
cure	150	47	Can’t read and write	Married		One room		yes		no	no		no				no	yes	yes	yes	no	no	yes	no	yes		cough		Ambulatory	yes	2	no		yes	yes	no	no	no	no			Only pulmonary			positive	3+	After failure of treatment regimen with FLD		Culture and DST
failure	156	45.5	secondary	Married		Two rooms		yes		no	no		no				no	no	yes	yes	no	no	yes	no	no		cough		Ambulatory	yes	1	no		yes	yes	no	no	no	no			Only pulmonary			positive	3+	After failure of treatment regimen with FLD		LPA
cure	148	36.7	Can’t read and write	Married		Two rooms		yes		no	no		no				no	yes	yes	yes	no	no	yes	yes	no		cough		Ambulatory	yes	6	no		yes	yes	no	no	no	no			Only pulmonary			positive	1+	After failure of treatment regimen with FLD		xpert
cure	165	58	Primary	Married				yes		no	no		no				no	yes	no	yes	no	no	yes	no	yes		cough		Ambulatory	yes	2	no		no					no			Only pulmonary			positive	1+	After failure of treatment regimen with FLD		xpert
on treatmen	170	62	secondary	Married		Two rooms		yes	1000	no	no		no				no	no	yes	yes	no	no	no	yes	no		cough		Working	yes	2	no		yes	yes	no	no	no	no			Only pulmonary			positive	1-9 bacile	After failure of treatment regimen with FLD		xpert
on treatmen	165	48.8	secondary	Married		Two rooms		yes	1000	no	no		no				no	no	no	yes	no	no	no	yes	no		cough		Working	no		no		no					no			Only pulmonary			positive	1-9 bacile	New		xpert
cure	160	45.1	Primary	Married		One room		yes		no	no		no				no	yes	yes	yes	no	no	yes	yes	yes		cough		Working	yes	2	no		yes	yes	no	no	no	no			Only pulmonary			positive	2+	After failure of treatment regimen with FLD		xpert
failure	162	50	Primary	Married				yes		no	no		no				no	yes	no	yes	no	yes	no	yes	no		cough		Working	yes	2	no		no					no			Only pulmonary			positive	1+	Relapse		xpert
cure	169	45	Can’t read and write	Married		Two rooms		yes		no	no		no				no	yes	yes	yes	no	no	yes	no	no		cough		Ambulatory	yes	2	999		yes	yes	no	no	no	no			Only pulmonary			positive	3+	After failure of treatment regimen with FLD		LPA
on treatmen	172	58	secondary	Single		One room		yes	1000	no	no		no				no	no	no	yes	no	no	yes	yes	no		cough		Working	no		no		no					no			Only pulmonary			positive	1-9 bacile	New		xpert
cure	162	45	Degree and above	Single		Two rooms		yes		no	no		no				no	yes	yes	yes	yes	yes	yes	yes	yes		shortness of breath		Bed ridden	no		no		no					no			Only pulmonary			positive	1+	New		xpert
cure	187	60.8	Can’t read and write	Married		100		yes		no	no		no				no	yes	yes	yes	yes	yes	yes	no	no		cough		Bed ridden	yes	1	no		no					no			Only pulmonary			positive	1-9 bacile	After failure of treatment regimen with FLD		xpert
cure	172	59.4	Not formally educated	Single		Two rooms		yes	1500	no	no		no				no	no	yes	yes	no	no	yes	yes	no		cough		Working	yes	2	no		yes	yes	no	no	no	no			Only pulmonary			positive	1+	After failure of treatment regimen with FLD		LPA
cure	156	43	Can’t read and write	Married		100		yes		no	no		no				no	yes	no	yes	no	yes	yes	yes	yes		cough		Working	yes	1	no		no					no			Only pulmonary			positive	3+	After failure of treatment regimen with FLD		xpert
Tranfer out	155	47	Primary	Single		100		yes		no	no		no				no	yes	yes	yes	no	no	yes	no	yes		cough		Working	yes	1	no		no					no			Only pulmonary			positive	3+	After failure of treatment regimen with FLD		xpert
cure	188	68.2	secondary	Single		One room		yes		no	no		no				no	yes	yes	yes	no	yes	no	yes	no		cough		Working	yes	1	no		no					no			Only pulmonary			positive	2+	After failure of treatment regimen with FLD		LPA
cure	161	35	Primary	Single				yes		no	no		no				no	yes	no	yes	yes	no	no	no	yes		cough		Working	yes	2	no		no					no			Only pulmonary			positive	3+	After failure of treatment regimen with FLD		xpert
cure	168	58	secondary	Single		100		yes		no	no		no				no	yes	no	yes	yes	yes	yes	yes	yes		cough		Ambulatory	yes	2	no		no					no			Only pulmonary			positive	1-9 bacile	After failure of treatment regimen with FLD		xpert
cure	164	45	Not formally educated	Married		100		yes		no	no		no				no	yes	no	yes	yes	yes	yes	yes	yes		cough		Ambulatory	yes	1	no		no					no			Only pulmonary			positive	3+	Relapse		xpert
complated	153	51	Primary	Single				yes		no	no		no				no	yes	no	yes	no	no	yes	no	no		cough		Ambulatory	no		no		no					no			Only pulmonary			positive	1+	New		xpert
complated	173	74	Degree and above	Separated		100		yes	3348	yes	no		no				no	yes	yes	yes	no	yes	yes	no	yes		cough		Ambulatory	yes	3	no		yes	yes	no	no	no	no			Only pulmonary			positive	3+	After failure of treatment regimen with FLD		Culture and DST
Tranfer out	160	40	secondary	Married		One room		no		no	no		no				no	yes	yes	yes	no	no	yes	no	no		cough		Ambulatory	yes	2	no		yes	yes	no	no	no	no			Only pulmonary			positive	2+	Relapse		xpert
cure	171	40	Not formally educated	Married		One room		yes	800	no	no		no				no	yes	no	yes	no	yes	no	no	no		shortness of breath		Working	no		no		no					no			Only pulmonary			positive	1-9 bacile	New		xpert
cure	157	45.5	Degree and above	Single		One room		yes		no	no		no				no	yes	yes	yes	no	no	yes	no	no		cough		Working	yes	2	no		yes	yes	no	no	no	no			Only pulmonary			positive	3+	After failure of treatment regimen with FLD		xpert
cure	170	53.5	Degree and above	Single		One room		yes	1400	no	no		no				no	yes	yes	yes	yes	no	yes	no	yes		cough		Working	yes	3	no		yes	yes	no	no	no	no			Only pulmonary			positive	3+	After failure of treatment regimen with FLD		LPA
cure	173	49.7	Primary	Separated		Two rooms		no		no	no		no				no	yes	yes	yes	no	yes	yes	yes	yes		cough		Ambulatory	yes	2	no		yes	yes	no	no	no	no			disseminated		pleura	positive	2+	After failure of treatment regimen with FLD		Culture and DST
failure	160	50.5	Can’t read and write	Married		Two rooms		yes		no	no		no				no	yes	yes	yes	no	no	yes	yes	yes		cough		Ambulatory	yes	1	no		no					no			Only pulmonary			positive	1+	After failure of treatment regimen with FLD		LPA
cure	164	39	secondary	Single		100		no		no	no		no				no	yes	no	yes	no	yes	yes	yes	yes		cough		Bed ridden	yes	1	no		no					no			Only pulmonary			positive	3+	After failure of treatment regimen with FLD		xpert
death	158	50	Not formally educated	Widowed		Two rooms		yes	1700	no	no		no				no	yes	yes	yes	yes	yes	no	yes	yes		cough		Bed ridden	yes	2	no		no					no			Only pulmonary			positive	3+	After failure of treatment regimen with FLD		clinicaly
cure	170	55	Can’t read and write	Married		One room		yes		no	no		no				no	yes	yes	yes	no	no	yes	no	no		cough		Ambulatory	yes	4	no		yes	yes	no	no	no	no			Only pulmonary			positive	3+	After failure of treatment regimen with FLD		Culture and DST
LTFU	164	47	Primary	Married		One room		yes		no	no		no				no	yes	yes	yes	no	no	yes	no	no		cough		Working	no		no		no					no			Only pulmonary			positive	3+	After failure of treatment regimen with FLD		xpert
cure	160	39	Can’t read and write	Divorced		100		yes		no	no		no				no	yes	yes	yes	yes	yes	yes	yes	no		cough		Ambulatory	yes	1	no		no					no			Only pulmonary			positive	3+	After failure of treatment regimen with FLD		xpert
cure	169	48.7	Degree and above	Separated		One room		yes	3000	no	no		no				no	yes	yes	yes	no	no	no	yes	no		cough		Working	yes	1	no		no					no			Only pulmonary			positive	2+	After failure of treatment regimen with FLD		xpert
cure	150	52	Can’t read and write	Married		One room		yes		no	no		no				no	no	no	yes	no	no	yes	no	no		cough		Ambulatory	yes	2	no		yes	yes	no	no	no	no			Only pulmonary			positive	3+	After failure of treatment regimen with FLD		Culture and DST
cure	160	42	Diploma	Separated		Two rooms		yes	1275	yes	no		no				no	yes	yes	yes	no	yes	no	no	yes		cough		Ambulatory	yes	3	no		yes	yes	no	no	no	no			Only pulmonary			positive	2+	After failure of treatment regimen with FLD		LPA
cure	160	41	Degree and above	Single				yes		no	no		no				no	yes	yes	yes	yes	yes	yes	yes	yes		cough		Working	no		no		no					no			Only pulmonary			positive	3+	New		xpert
on treatmen	159	50.64	Primary	Married		One room		yes		no	no		no				no	yes	yes	yes	no	no	yes	no	yes	palptation swealing	cough		Working	yes	2	no		no					no			Only pulmonary			positive	1+	After failure of treatment regimen with FLD		xpert
cure	140	43	Primary	Separated		One room		yes	1000	no	no		no				no	yes	yes	yes	no	no	no	yes	yes		cough		Ambulatory	yes	1	no		no					no			Only pulmonary			positive	1+	After failure of treatment regimen with FLD		LPA
cure	175	49	secondary	Single		100		yes	700	no	no		no				no	yes	no	yes	no	yes	yes	yes	yes		cough		Ambulatory	no		no		no					no			Only pulmonary			positive	1+	New		Culture and DST
cure	175	45	Can’t read and write	Married		100		yes		no	no		no				no	yes	no	yes	yes	yes	yes	yes	yes		cough		Bed ridden	yes	1	no		no					no			Only pulmonary			positive	1-9 bacile	After failure of treatment regimen with FLD		xpert
cure	170	33	Primary	Married		Two rooms		yes	1000	no	no		no				no	yes	yes	yes	yes	yes	yes	yes	no		cough		Ambulatory	yes	3	no		yes	yes	no	no	no	no			Only pulmonary			positive	1+	After failure of treatment regimen with FLD		Culture and DST
cure	159	41	secondary	Single		One room		yes	1200	no	no		no				no	yes	yes	yes	no	no	no	yes	yes		cough		Ambulatory	yes	2	no		yes	yes	no	no	no	no			Only pulmonary			positive	1+	After failure of treatment regimen with FLD		LPA
cure	175	49.4	Can’t read and write	Married				yes		no	no		no				no	yes	yes	yes	no	yes	yes	yes	yes		cough		Bed ridden	yes	2	no		no					no			Only pulmonary			positive	3+	After failure of treatment regimen with FLD		LPA
cure	153	42	Not formally educated	Married				yes		no	no		no				no	yes	no	yes	yes	yes	yes	yes	yes		cough		Ambulatory	yes	2	no		no					no			Only pulmonary			positive	3+	After failure of treatment regimen with FLD		LPA
LTFU	160	40	Can’t read and write	Single		One room		no	1500	no	no		no				no	no	no	yes	no	no	no	no	no		fatigue		Working	no		no		no					no			Only pulmonary			positive	1+	New		xpert
cure	155	37.3	Primary	Married				yes		no	no		no				no	yes	yes	no	no	no	yes	yes	yes		cough		Working	yes	3	no		no					no			Only pulmonary			positive	3+	After failure of treatment regimen with FLD		LPA
cure	170	48	secondary	Single		One room		yes	5000	no	no		no				no	yes	yes	yes	no	yes	yes	yes	yes		cough		Ambulatory	yes	2	no		yes	yes	no	no	no	no			Only pulmonary			positive	2+	After failure of treatment regimen with FLD		LPA
cure	170	45	Diploma	Separated		One room		no	2000	no	no		no				no	yes	no	yes	no	no	no	yes	yes		cough		Ambulatory	yes	2	no		yes	yes	no	no	no	no			Only pulmonary			positive	1+	After failure of treatment regimen with FLD		LPA
on treatmen	178	56	secondary	Single				no	5000	no	no		no				no	no	yes	yes	yes	no	no	no	no		cough		Working	yes	1	no		no					no			Only pulmonary			positive	3+	Relapse		xpert
cure	158	44	secondary	Single		100		yes		no	no		no				no	yes	yes	yes	no	yes	yes	yes	yes		cough		Ambulatory	yes	2	no		no					no			Only pulmonary			positive	1-9 bacile	After failure of treatment regimen with FLD		LPA
cure	163	38	Can’t read and write	Married				no		no	no		no				no	yes	yes	yes	no	yes	yes	yes	yes		cough		Working	yes	1	no		no					no			Only pulmonary			positive	3+	Relapse		xpert
cure	170	35	secondary	Married		One room		yes		yes	no		no				no	no	yes	yes	no	no	no	no	yes		cough		Bed ridden	yes	2	no		yes	yes	no	no	no	no			Only pulmonary			positive	2+	After failure of treatment regimen with FLD		LPA
death	162	37	Not formally educated	Single		One room		yes	800	no	no		no				no	no	no	yes	no	no	yes	yes	no		cough		Ambulatory	no		no		no					no			Only pulmonary			positive	3+	New		xpert
cure	162	40	Not formally educated	Single		One room		yes		no	no		no				no	no	no	yes	yes	yes	yes	no	yes		shortness of breath		Ambulatory	yes	4	no		yes	yes	no	no	no	no			Only pulmonary			positive	3+	After failure of treatment regimen with FLD		Culture and DST
failure	151	41	Diploma	Married		100		no		no	no		no				no	yes	no	yes	no	yes	no	yes	yes		cough		Working	yes	1	no		no					no			Only pulmonary			positive	3+	New		xpert
complated	108	35	Degree and above	other	child	One room		yes		no	no		no				no	yes	yes	yes	no	no	no	no	no		cough		Ambulatory	no		no		no					no			Only pulmonary			positive	1-9 bacile	New		clinicaly
Tranfer out	172	52	Primary	Married				no		no	no		no				no	yes	yes	yes	yes	yes	yes	yes	yes		cough		Ambulatory	yes	1	no		no					no			Only pulmonary			positive	1+	After failure of treatment regimen with FLD		xpert
LTFU	159	40	Can’t read and write	Married		100		yes		no	no		no				no	yes	no	yes	yes	yes	yes	yes	no		cough		Working	yes	2	no		no					no			Only pulmonary			positive	3+	After failure of treatment regimen with FLD		LPA
cure	174	48	Not formally educated	Single		One room		no		no	no		no				no	yes	yes	yes	no	yes	yes	yes	yes		cough		Ambulatory	yes	3	no		yes	yes	no	no	no	no			Only pulmonary			positive	3+	After failure of treatment regimen with FLD		LPA
cure	168	44.2	Not formally educated	Married		Two rooms		yes	500	no	no		no				no	no	yes	yes	no	no	yes	yes	no		cough		Ambulatory	yes	2	no		no					no			Only pulmonary			positive	1-9 bacile	After failure of treatment regimen with FLD		LPA
cure	133	27	Primary	Single		One room		yes		no	no		no				no	yes	yes	yes	no	no	no	no	no		cough		Working	yes	1	no		no					no			Only pulmonary			positive	3+	After failure of treatment regimen with FLD		xpert
LTFU	152	51	Can’t read and write	Married		One room		yes		no	no		no				no	yes	yes	yes	no	no	no	yes	yes		cough		Ambulatory	yes	3	no		yes	yes	no	no	no	no			Only pulmonary			positive	1+	After failure of treatment regimen with FLD		Culture and DST
cure	155	36	secondary	Single		One room		yes	750	no	no		no				no	yes	yes	yes	no	yes	yes	yes	yes		cough		Ambulatory	yes	2	no		yes	yes	no	no	no	no			Only pulmonary			positive	3+	After failure of treatment regimen with FLD		LPA
cure	162	32	Primary	Single		One room		yes	2	no	no		no				no	yes	yes	yes	no	yes	yes	no	no		cough		Ambulatory	yes	4	no		yes	yes	no	no	no	no			Only pulmonary			positive	1+	After failure of treatment regimen with FLD		Culture and DST
LTFU	147	34	secondary	Single		Two rooms		yes		no	no		no				no	yes	yes	yes	yes	no	yes	yes	yes	Anorexia	cough		Ambulatory	yes	2	no		yes	yes	no	no	no	no			Only pulmonary			positive	1+	After failure of treatment regimen with FLD		LPA
cure	156	41.5	secondary	Married		Two rooms		no	1000	no	no		no				no	no	no	yes	no	no	yes	yes	no		chest pain		Working	yes	1	no		no					no			Only pulmonary			positive	1+	Relapse		xpert
on treatmen	165	33	Primary	Single		One room		yes	500	no	no		no				no	no	yes	yes	no	no	no	yes	no		cough		Working	yes	4	no		no					no			Only pulmonary			positive	2+	After failure of treatment regimen with FLD		xpert
cure	170	54	Can’t read and write	Married		One room		no		no	no		no				no	yes	yes	yes	no	no	yes	yes	no		cough		Ambulatory	yes	3	no		yes	yes	no	no	no	no			Only pulmonary			positive	1+	After failure of treatment regimen with FLD		Culture and DST
cure	175	47.6	Can’t read and write	Married		100		yes		no	no		no				no	yes	yes	yes	no	yes	yes	yes	yes		cough		Bed ridden	yes	2	no		no					no			Only pulmonary			positive	3+	After failure of treatment regimen with FLD		LPA
on treatmen	175	46	Primary	Single		Homeless		no		no	no		no				no	yes	yes	yes	no	no	yes	no	yes		cough		Working	no		no		no					no			Only pulmonary			positive	1-9 bacile	New		xpert
cure	160	43	Primary	Married		One room		yes		no	no		no				no	yes	yes	yes	no	no	yes	yes	yes		100		Ambulatory	yes	3	no		yes	yes	no	no	no	no			Only pulmonary			positive	1+	After failure of treatment regimen with FLD		LPA
LTFU	155	44.7	Not formally educated	Married		Homeless		yes	1000	no	no		no				no	yes	yes	yes	yes	yes	yes	no	yes		cough		Ambulatory	yes	1	no		no					no			Only pulmonary			positive	3+	Relapse		xpert
cure	160	26	Can’t read and write	Married		Two rooms		yes	800	no	no		no				no	no	no	no	no	no	no	yes	yes		fatigue		Working	yes	1	no		yes	yes	no	no	no	no			Only pulmonary			positive	1+	After failure of treatment regimen with FLD		xpert
cure	165	51.5	Diploma			One room		yes	2000	no	no		no				no	yes	no	yes	no	no	yes	no	no		cough		Working	yes	2	no		yes	yes	no	no	no	no			Only pulmonary			positive	3+	After failure of treatment regimen with FLD		xpert
cure	162	33	Primary	Single		Homeless		yes		yes	no		no				no	yes	yes	yes	no	yes	yes	yes	yes		cough		Ambulatory	yes	7	no		yes	yes	no	no	no	no			Only pulmonary			positive	3+	After failure of treatment regimen with FLD		Culture and DST
failure	174	58	Primary	Married				yes		no	no		no				no	yes	yes	yes	yes	yes	yes	yes	yes		cough		Ambulatory	yes	1	no		no					no			Only pulmonary			positive	3+	After failure of treatment regimen with FLD		xpert
cure	165	61	Primary	Married		One room		no	2000	no	no		no				no	yes	yes	yes	no	no	yes	yes	yes		cough		Working	yes	2	no		yes	yes	no	no	no	no			Only pulmonary			positive	2+	After failure of treatment regimen with FLD		LPA
cure	129	25.5	Primary	Single		One room		yes		no	no		no				no	yes	yes	yes	no	no	no	yes	no		cough		Ambulatory	yes	2	no		yes	yes	no	no	no	no			Only pulmonary			positive	1+	Relapse		xpert
cure	173	45	Can’t read and write	Married		100		yes		no	no		no				no	yes	yes	yes	no	yes	yes	yes	yes		cough		Working	no		no		no					no			disseminated		Lung,LN,Spleen,Liver	positive	3+	New		xpert
cure	158	47	secondary	Married		One room		yes	1200	no	no		no				no	no	yes	yes	no	no	no	no	no		cough		Ambulatory	yes	3	no		yes	yes	no	no	no	no			Only pulmonary			positive	1-9 bacile	After failure of treatment regimen with FLD		LPA
cure	160	44	Not formally educated	Single		One room		no		no	no		no				no	no	yes	yes	no	yes	yes	no	no		cough		Ambulatory	yes	2	no		no					no			Only pulmonary			positive	1+	After failure of treatment regimen with FLD		LPA
cure	151	38	Not formally educated	Single		Two rooms		yes	500	no	no		no				no	yes	no	yes	no	no	no	yes	no	loss of appetit	cough		Working	yes	2	no		yes	yes	no	no	no	no			Only pulmonary			positive	1+	After failure of treatment regimen with FLD		xpert
death	150	45	Not formally educated	Married		One room		yes	500	no	no		no				no	yes	yes	yes	yes	yes	yes	yes	no		cough		Ambulatory	yes	2	no		yes	yes	no	no	no	no			Only pulmonary			positive	3+	After failure of treatment regimen with FLD		LPA
cure	170	43	Degree and above	Single		Two rooms		yes		no	no		no				no	yes	yes	yes	no	no	yes	yes	yes		cough		Ambulatory	no		no		no					no			Only pulmonary			positive	3+	New		Culture and DST
failure	155	38	Can’t read and write	Married				yes		no	no		no				no	yes	yes	yes	no	yes	yes	yes	yes		cough		Working	yes	1	no		no					no			Only pulmonary			positive	3+	After failure of treatment regimen with FLD		xpert
death	172	36.4	Not formally educated	999		100		yes		no	no		no				no	yes	no	yes	no	yes	no	yes	yes		cough		Working	yes	1	no		no					no			Only pulmonary			positive	3+	Relapse		xpert
complated	147	40	Can’t read and write	Divorced		One room		yes		no	no		no				no	yes	yes	yes	no	yes	no	yes	yes		cough		Ambulatory	yes	1	no		no					no			Only pulmonary			positive	1-9 bacile	After failure of treatment regimen with FLD		xpert
death	159	38	Can’t read and write	Widowed				yes		no	no		no				no	yes	yes	yes	yes	yes	yes	yes	no		cough		Bed ridden	yes	1	no		no					no			Only pulmonary			positive	3+	After failure of treatment regimen with FLD		LPA
cure	181	50	Diploma	Married		Two rooms		yes	1800	no	no		no				no	no	yes	yes	no	no	no	yes	yes		cough		Ambulatory	yes	3	no		yes	yes	no	no	no	no			Only pulmonary			positive	1+	After failure of treatment regimen with FLD		Culture and DST
cure	162	53	Primary	Divorced		Two rooms		yes	500	no	no		no				no	no	no	yes	no	no	yes	no	no		cough		Ambulatory	yes	1	no		no					no			Only pulmonary			positive	1+	After failure of treatment regimen with FLD		LPA
cure	168	51	secondary	Single		Two rooms		yes	500	no	no		no				no	no	no	yes	no	no	no	no	no		cough		Working	yes	2	no		yes	yes	no	no	no	no			Only pulmonary			positive	2+	After failure of treatment regimen with FLD		xpert
Tranfer out	175	58	Can’t read and write	Married				yes		no	no		no				no	yes	yes	yes	no	no	yes	no	no		cough		Bed ridden	yes	1	no		no					no			Only pulmonary			positive	3+	After failure of treatment regimen with FLD		xpert
cure	169	61	secondary	Single		One room		no		no	no		no				no	no	no	yes	no	no	no	no	no		cough		Ambulatory	yes	2	no		yes	yes	no	no	no	no			Only pulmonary			positive	1-9 bacile	After failure of treatment regimen with FLD		LPA
on treatmen	174	42	Diploma	Widowed				yes		no	no		no				no	yes	yes	yes	no	no	no	no	no		cough		Ambulatory	no		no		no					no			Only pulmonary			positive	3+	New		xpert
Tranfer out	169	44	Can’t read and write	Married				yes		no	yes		no				yes	yes	yes	yes	yes	no	no	yes	yes		cough		Bed ridden	no		no		no					no			Only pulmonary			positive	2+	New		xpert
on treatmen	164	47	Can’t read and write	Single				yes		yes	yes		no				yes	yes	yes	yes	no	yes	yes	no	yes		cough		Working	no		no		no					no			Only pulmonary			positive	3+	New		xpert
death	177	43	Can’t read and write	Single		One room		yes		no	no		no				no	no	yes	yes	no	no	no	no	yes		cough		Ambulatory	yes	2	no		yes	yes	no	no	no	no			Only pulmonary			positive	3+	After failure of treatment regimen with FLD		Culture and DST
LTFU	156	40.8	Can’t read and write	Widowed		Two rooms		yes		no	no		no				no										cough		Ambulatory	no		no		no					no			Only pulmonary			positive	2+	New		xpert
death	164	41	Primary	Married		One room		yes		no	no		no				no	yes	yes	yes	no	yes	no	yes	yes	PND orthopnea	cough		Bed ridden	yes	2	no		yes	yes	no	no	no	no			disseminated		plura,spleen,periton	positive	1-9 bacile	After failure of treatment regimen with FLD		LPA
cure	168	45.6	Not formally educated	Married		One room		yes		no	no		no				no	yes	yes	yes	no	no	yes	yes	yes		cough		Ambulatory	yes	3	no		yes	yes	no	no	no	no			Only pulmonary			positive	1-9 bacile	After failure of treatment regimen with FLD		LPA
cure	168	45	Primary	Separated		Homeless		yes	300	yes	no		no				no	yes	yes	yes	no	yes	no	no	no		cough		Working	yes	2	no		yes	yes	no	no	no	no			Only pulmonary			positive	1+	After failure of treatment regimen with FLD		Culture and DST
LTFU	168	40	secondary	Single		One room		yes	500	no	no		no				no	yes	yes	yes	no	yes	yes	yes	yes		cough		Ambulatory	no		no		no					no			Only pulmonary			positive	1-9 bacile	New		xpert
cure	162	56	Diploma	Single		One room		yes		no	no		no				no	no	no	yes	no	yes	no	no	no		cough		Working	no		no		no					no			Only pulmonary			positive	3+	New		LPA
cure	180	49	Degree and above	Married		Two rooms		yes	6000	yes	no		no				no	no	no	yes	yes	yes	no	no	yes		cough		Working	yes	3	no		yes	yes	no	no	no	no			Only pulmonary			positive	3+	After failure of treatment regimen with FLD		LPA
complated	168	59	Degree and above	Single		One room		yes	2500	no	no		no				no	yes	yes	yes	no	no	yes	yes	yes		cough		Working	yes	1	no		yes	yes	no	no	no	no			Only pulmonary			positive	1-9 bacile	After failure of treatment regimen with FLD		LPA
cure	160	33.2	Primary	Single		One room		yes		no	no		no					yes	yes	yes	no	no	yes	yes			cough	chest pain	Ambulatory	yes	1	no		no					no			Only pulmonary			positive	1+	After failure of treatment regimen with FLD		xpert
complated	155	40	Diploma	Single		One room		yes	996	no	no		no				no	yes	yes	yes	no	yes	yes	no	no		cough		Ambulatory	yes	2	no		yes	yes	no	no	no	no			Only pulmonary			positive	1-9 bacile	After failure of treatment regimen with FLD		Culture and DST
death	170	38	Primary	Divorced		Two rooms		yes	300	no	no		no				no	yes	yes	yes	no	no	no	yes	yes		cough		Bed ridden	yes	2	no		yes	yes	no	no	no	no			Only pulmonary			positive	3+	After failure of treatment regimen with FLD		xpert
LTFU	159	49	Primary	Divorced		100		yes	500	no	no		no				no	yes	yes	yes	no	no	no	yes	yes		cough		Ambulatory	yes	4	no		yes	yes	no	no	no	no			Only pulmonary			positive	3+	After failure of treatment regimen with FLD		LPA
LTFU	159	46.8	Primary	Married		100		yes		no	no		no				no	yes	no	yes	yes	yes	no	yes	yes		cough		Working	yes	1	no		no					no			Only pulmonary			positive	3+	Relapse		xpert
cure	173	45	Can’t read and write	Married				yes		no	no		no				no	yes	yes	yes	no	yes	yes	yes	yes		cough		Ambulatory	yes	1	no		no					no			Only pulmonary			positive	3+	Relapse		LPA
cure	159	35	Not formally educated	Married		One room		yes		no	no		no				no	yes	yes	yes	no	yes	yes	no	no		cough		Ambulatory	yes	2	no		yes	yes	no	no	no	no			Only pulmonary			positive	1-9 bacile	After failure of treatment regimen with FLD		Culture and DST
cure	165	53	secondary	Divorced		100		yes		no	no		no				no	no	yes	yes	no	no	no	no	no		cough		Ambulatory	yes	2	no		yes	yes	no	no	no	no			Only pulmonary			positive	3+	Relapse		Culture and DST
cure	164	50	Primary	Married		One room		yes		no	no		no				no	yes	yes	yes	no	yes	yes	no	yes		cough		Ambulatory	yes	4	no		yes	yes	no	no	no	no			Only pulmonary			positive	2+	After failure of treatment regimen with FLD		Culture and DST
cure	152	46	Not formally educated	Married		Two rooms		no		no	no		no				no	yes	yes	yes	yes	no	yes	yes	no		cough		Ambulatory	yes	2	no		yes	yes	no	no	no	no			Only pulmonary			positive	2+	After failure of treatment regimen with FLD		LPA
cure	153	33	Primary	Separated		One room		no		no	no		no				no	yes	yes	yes	no	no	yes	no	yes		cough		Ambulatory	yes	2	999		yes	yes	no	no	no	no			Only pulmonary			positive	3+	After failure of treatment regimen with FLD		xpert
cure	164	44.6	secondary	Divorced		Two rooms		yes	1000	no	no		no				no	no	no	yes	no	no	no	no	no		cough		Working	no		no		no					no			Only pulmonary			positive	1-9 bacile	New		xpert
cure	166	48.8	Diploma	Separated		One room		yes	1000	yes	no		no				no	yes	yes	yes	no	yes	yes	yes	yes		cough		Ambulatory	yes	2	999		yes	yes	no	no	no	no			Only pulmonary			positive	3+	After failure of treatment regimen with FLD		xpert
cure	158	28	Not formally educated	Widowed		One room		no		no	no		no				no	yes	yes	yes	no	yes	yes	yes	yes		cough		Bed ridden	yes	2	no		yes	yes	no	no	no	no			Only pulmonary			positive	3+	After failure of treatment regimen with FLD		LPA
cure	149	45	Primary	Divorced		One room		yes		no	no		no				no	no	no	yes	no	no	no	no	no		cough		Working	yes	2	no		yes	yes	no	no	no	no			Only pulmonary			positive	1+	After failure of treatment regimen with FLD		LPA
cure	161	55	Can’t read and write	Married		One room		yes		no	no		no				no	yes	yes	yes	yes	yes	yes	yes	no		cough		Ambulatory	yes	2	no		yes	yes	no	no	no	no			Only pulmonary			positive	1+	After failure of treatment regimen with FLD		Culture and DST
complated	150	52	Primary	Single		One room		yes		no	no		no				no	no	yes	yes	no	no	yes	yes	no		cough		Ambulatory	yes	2	no		yes	yes	no	no	no	no			Only pulmonary			positive	1+	After failure of treatment regimen with FLD		LPA
cure	130	20	Primary	Single		Two rooms		no	1500	no	no		no				no	yes	yes	yes	no	no	yes	no	no		cough		Working	yes	2	yes	1.22	yes	yes	no	no	no	no			Only pulmonary			positive	3+	After failure of treatment regimen with FLD		xpert
on treatmen	167	49	Not formally educated	Married		100		yes	1000	no	no		no				yes	no	no	yes	no	no	yes	yes	no		cough		Working	no		no		no					no			Only pulmonary			positive	1+	New		xpert
cure	175	60	Can’t read and write	Married		100		yes		no	no		no				no	yes	yes	yes	no	yes	yes	yes	yes		cough		Working	yes	1	no		no					no			Only pulmonary			positive	2+	After failure of treatment regimen with FLD		xpert
LTFU	160	48	secondary	Married		One room		yes		no	no		no				no	yes	yes	yes	yes	no	no	no	no		cough		Working	yes	2	no		yes	yes	no	no	no	no			Only pulmonary			positive	1+	After failure of treatment regimen with FLD		LPA
cure	165	44	Primary	Single				yes		no	no		no				no	yes	no	yes	no	yes	yes	yes	yes		cough		Bed ridden	yes	1	no		no					no			Only pulmonary			positive	1-9 bacile	Relapse		xpert
cure	169	49.3	Not formally educated	Married		One room		yes	750	no	no		no				no	no	no	yes	no	no	no	no	no		cough		Working	yes	2	no		yes	yes	no	no	no	no			Only pulmonary			positive	1+	After failure of treatment regimen with FLD		Culture and DST
cure	153	44	secondary	Single		One room		yes		no	no		no				no	yes	yes	yes	no	no	yes	no	no		cough		Ambulatory	yes	2	no		yes	yes	no	no	no	no			Only pulmonary			positive	3+	After failure of treatment regimen with FLD		xpert
cure	156	46	Can’t read and write	Married		One room		yes		no	no		no				no	yes	yes	yes	no	no	yes	yes	yes		cough		Ambulatory	no		no		no					no			Only pulmonary			positive	1-9 bacile	New		xpert
death	175	48	Can’t read and write	Divorced				yes		no	no		no				no	yes	yes	yes	yes	yes	yes	yes	yes		shortness of breath		Bed ridden	yes	1	no		no					no			Only pulmonary			positive	3+	After failure of treatment regimen with FLD		xpert
on treatmen	171	55	Not formally educated	Single		One room		yes	1000	no	no		no				no	no	no	yes	no	no	yes	yes	no		cough		Working	yes	2	no		yes	yes	no	no	no	no			Only pulmonary			positive	3+	Relapse		xpert
cure	155	41.2	Degree and above	Single		One room		yes		no	no		no				no	yes	yes	yes	no	no	no	no	no		cough		Working	yes	1	no		yes	yes	no	no	no	no			Only pulmonary			positive	3+	After failure of treatment regimen with FLD		xpert
death	173	48	Can’t read and write	Married		One room		yes		no	no		no				no	yes	yes	yes	no	yes	no	no	no		cough		Ambulatory	yes	3	no		yes	yes	no	no	no	no			disseminated		pleura	positive	2+	After failure of treatment regimen with FLD		Culture and DST
cure	158	48.5	Diploma	Married		Two rooms		yes	1000	no	no		no				no	no	yes	yes	no	no	no	yes	no		cough		Working	no		no		no					no			Only pulmonary			positive	1-9 bacile	New		xpert
cure	159	41	Not formally educated	Widowed		Two rooms		yes	1000	no	no		no				no	no	no	yes	no	no	yes	yes	no		cough		Working	yes	2	no		yes	yes	no	no	no	no			Only pulmonary			positive	1+	After failure of treatment regimen with FLD		clinicaly
cure	153	34	Can’t read and write	Married		One room		yes		no	no		no				no	yes	yes	yes	no	yes	yes	no	no		cough		Bed ridden	no		no		no					no			Only pulmonary			positive	2+	New		xpert
on treatmen	160	40	secondary	Widowed		Two rooms		yes	1500	no	no		no				no	yes	yes	no	no	no	no	yes	yes		cough		Ambulatory	yes	1	no		no					no			Only pulmonary			positive	3+	Relapse		xpert
LTFU	172	46	Primary	Married		One room		yes		no	no		no				no	no	yes	yes	no	no	no	yes	yes		cough		Working	yes	2	no		yes	yes	no	no	no	no			Only pulmonary			positive	1+	After lost to follow up		LPA
cure	155	38	Can’t read and write	Divorced		One room		yes		no	no		no				no	yes	yes	yes	no	no	yes	yes	no		cough		Ambulatory	yes	2	no		yes	yes	no	no	no	no			Only pulmonary			positive	1+	After failure of treatment regimen with FLD		LPA
Tranfer out	175	70	Degree and above	Single		Two rooms		yes		no	no		no				no	no	no	yes	no	no	yes	no	no		cough		Ambulatory	yes	3	no		yes	yes	no	no	no	no			Only pulmonary			positive	1+	After failure of treatment regimen with FLD		Culture and DST
LTFU	178	55.8	Primary	Single		One room		yes		no	no		no				no	yes	yes	yes	no	no	yes	yes	no		cough		Ambulatory	yes	2	no		yes	yes	no	no	no	no			Only pulmonary			positive	3+	After failure of treatment regimen with FLD		LPA
cure	157	46.4	Primary	Married		One room		yes	1200	no	no		no				no	no	no	yes	no	no	no	yes	no		cough		Working	yes	1	no		yes	yes	no	no	no	no			Only pulmonary			positive	1-9 bacile	New		xpert
cure	155	42.7	Certificate	Single				yes		no	no		no				no	yes	no	yes	no	yes	yes	yes	yes		cough		Working	yes	2	no		no					no			Only pulmonary			positive	3+	After failure of treatment regimen with FLD		LPA
death	165	44	Degree and above	Married		100		yes		no	no		no				no	yes	no	yes	no	yes	yes	yes	yes		cough		Bed ridden	yes	1	no		no					no			Only pulmonary			positive	2+	After failure of treatment regimen with FLD		xpert
cure	160	35	Diploma	Single		Two rooms		yes		no	no		no				no	no	yes	yes	no	no	no	yes	yes		cough		Working	yes	1	no		no					no			Only pulmonary			positive	1+	After failure of treatment regimen with FLD		Culture and DST
cure	169	45	Primary	Married		100		yes		no	no		no				yes	yes	no	yes	no	yes	yes	yes	yes		cough		Ambulatory	yes	1	no		no					no			Only pulmonary			positive	1-9 bacile	After failure of treatment regimen with FLD		xpert
on treatmen	168	50	secondary	Separated		Two rooms		yes	1500	no	no		no				no	no	yes	yes	no	no	no	yes	no		cough		Working	yes	1	no		no					no			Only pulmonary			positive	3+	Relapse		xpert
death	164	50	Primary	Single		One room		yes		no	no		no				no	yes	yes	yes	no	no	yes	no	no		cough		Ambulatory	yes	2	no			yes	no	no	no	no			Only pulmonary			positive	1-9 bacile	After failure of treatment regimen with FLD		Culture and DST
cure	166	41.5	Primary	Single		One room		yes	1000	no	no		no				no	yes	yes	yes	no	yes	no	no	no		100		Working	yes	3	999		yes	yes	no	no	no	no			Only pulmonary			positive	3+	After failure of treatment regimen with FLD		xpert
LTFU	168	45	Primary	Married		Two rooms		yes		no	no		no				no	yes	yes	yes	no	no	no	yes	yes		cough		Ambulatory	yes	2	no		yes	yes	no	no	no	no			Only pulmonary			positive	3+	After failure of treatment regimen with FLD		LPA
death	161	43	secondary	Single		100		yes		no	no		no				no	yes	yes	yes	yes	yes	yes	yes	yes		cough		Bed ridden	yes	1	no		no					no			Only pulmonary			positive	3+	After failure of treatment regimen with FLD		LPA
cure	164	52	secondary	Single				yes		no	no		no				no	yes	no	yes	yes	yes	yes	no	no		cough		Ambulatory	yes	1	no		no					no			Only pulmonary			positive	3+	After failure of treatment regimen with FLD		xpert
cure	146	30	Primary	Separated		One room		no		no	no		no				no	yes	yes	yes	no	yes	yes	no	no		cough		Bed ridden	yes	2	no		no					no			Only pulmonary			positive	3+	After failure of treatment regimen with FLD		LPA
on treatmen	165	46	Primary	Single				yes		no	no		no				no	yes	yes	yes	no	yes	yes	yes	yes		cough		Ambulatory	yes	1	no		no					no			disseminated		plura	positive	3+	Relapse		xpert
death	162	31	Primary	Married		Two rooms		yes	750	no	no		no				no	no	no	yes	no	no	no	no	no		cough		Ambulatory	yes	2	no		yes	yes	no	no	no	no			Only pulmonary			positive	3+	After failure of treatment regimen with FLD		xpert
on treatmen	170	54.5	Not formally educated	Married		Two rooms		yes	400	no	no		no				no	no	no	yes	no	no	yes	yes	no		cough		Working	no		no		no					no			Only pulmonary			positive	1+	New		xpert
cure	160	35	secondary	Single		100		yes		no	no		no				no	yes	yes	yes	no	no	yes	no	yes		cough		Bed ridden	yes	2	no		yes	yes	no	no	no	no			Only pulmonary			positive	1+	After failure of treatment regimen with FLD		Culture and DST
cure	170	38	Not formally educated	Married		Two rooms		yes		no	no		no				no	yes	yes	yes	no	no	yes	yes	no		cough		Ambulatory	yes	4	no		yes	yes	no	no	no	no			Only pulmonary			positive	3+	Relapse		LPA
complated	180	57	Can’t read and write	Divorced		One room		yes		no	no		no				no	yes	yes	yes	no	yes	yes	yes	no		cough		Ambulatory	yes	4	no		yes	yes	no	no	no	no			Only pulmonary			positive	3+	After failure of treatment regimen with FLD		Culture and DST
cure	160	32	Not formally educated	Single		One room		no		no	no		no				no	yes	yes	yes	no	no	yes	yes	no		cough		Bed ridden	yes	2	no		no					no			disseminated			positive	2+	After failure of treatment regimen with FLD		LPA
cure	160	39.5	Not formally educated	Married		One room		yes		no	no		no				no	yes	yes	yes	yes	yes	yes	yes	no		cough		Ambulatory	yes	3	no		yes	yes	no	no	no	no			Only pulmonary			positive	1-9 bacile	After failure of treatment regimen with FLD		Culture and DST
cure	160	52.6	Not formally educated	Married		Two rooms		yes	500	no	no		no				no	no	yes	yes	yes	no	no	yes	no		cough		Working	yes	2	no		no					no			Only pulmonary			positive	1-9 bacile	After failure of treatment regimen with FLD		xpert
failure	163	43	Not formally educated	Married		Two rooms		yes		no	no		no				no	yes	yes	no	no	yes	yes	no	yes		cough		Ambulatory	no		no		no					no			Only pulmonary			positive	2+	New		LPA
death	175	36	Can’t read and write	Married				yes		no	no		no				no	no	no	yes	no	no	yes	no	no		cough		Bed ridden	yes	2	no		no					no			Only pulmonary			positive	3+	After failure of treatment regimen with FLD		LPA
cure	169	40	secondary	Married		100		no		no	no		no				no	yes	yes	yes	no	yes	yes	yes	no		cough		Ambulatory	yes	1	no		no					no			Only pulmonary			positive	1-9 bacile	After failure of treatment regimen with FLD		Culture and DST
cure	161	45	secondary	Married		100		yes		no	no		no				no	no	yes	no	no	no	no	yes	no		cough		Ambulatory	yes	1	no		no					no			Only pulmonary			positive	3+	Relapse		xpert
cure	160	36	Can’t read and write	Married		One room		yes		no	no		no				no	yes	yes	yes	no	yes	yes	yes	yes		cough		Ambulatory	no		no		no					no			Only pulmonary			positive	1+	New		xpert
death	175	55	Can’t read and write	Married		Two rooms		no		no	no		no				no	yes	yes	yes	yes	yes	yes	yes	yes		cough		Bed ridden	yes	3	no		no					no			Only pulmonary			positive	3+	After lost to follow up		xpert
LTFU	153	31	Can’t read and write	Married		Two rooms		yes		no	no		no				no	yes	yes	yes	no	no	yes	yes	yes		cough		Ambulatory	yes	3	no		yes	yes	no	no	no	no			Only pulmonary			positive	2+	After failure of treatment regimen with FLD		LPA
cure	186	37.5	Can’t read and write	Married				yes		no	no		no				no			yes			yes				cough		Ambulatory	yes	3	no		no					no			Only pulmonary			positive	3+	Relapse		xpert
cure	155	41.3	Degree and above	Married		other		no	3500	no	no		no				no	yes	yes	yes	no	yes	yes	no	yes		cough		Working	yes	2	no		yes	yes	no	no	no	no			Only pulmonary			positive	3+	After failure of treatment regimen with FLD		xpert
cure	158	45	Not formally educated	Divorced		One room		yes		no	no		no				no	yes	yes	yes	no	no	yes	yes	yes		cough		Ambulatory	yes	2	no		yes	yes	no	no	no	no			Only pulmonary			positive	2+	After failure of treatment regimen with FLD		LPA
cure	147	34	Primary	Single				yes		no	no		no				no	yes	yes	yes	no	yes	yes	yes	yes		cough		Ambulatory	yes	2	no							no			Only pulmonary			positive	2+	After failure of treatment regimen with FLD		xpert
cure	177	46	Certificate	Single		Two rooms		yes	999	no	no		no				no	no	yes	yes	no	yes	yes	yes	yes		cough		Ambulatory	yes	2	no		yes	yes	no	no	no	no			Only pulmonary			positive	2+	After failure of treatment regimen with FLD		Culture and DST
death	170	56	Degree and above	Single		other	universtiy dormitery	yes		no	no		no				no	yes	no	yes	no	yes	no	yes	no		cough		Ambulatory	no		no		no					no			Only pulmonary			positive	1-9 bacile	New		xpert
on treatmen	156	49.5	Not formally educated	Married		Two rooms		yes	750	no	no		no				no	no	no	yes	no	no	no	no	no		cough		Ambulatory	no		no		no					no			Only pulmonary			positive	1-9 bacile	New		xpert
on treatmen	165	50	Primary	Married		One room		yes	600	no	no		no				no	no	yes	yes	no	no	yes	yes	yes		cough		Working	yes	1	no		no					no			Only pulmonary			positive	2+	other		xpert
cure	168	38	Can’t read and write	Married		Two rooms		yes	1850	no	no		no				yes	no	no	yes	no	yes	no	yes	no		cough		Working	yes	1	no		no					no			Only pulmonary			positive	1-9 bacile	Relapse		xpert
cure	163	52	Can’t read and write	Married		Two rooms		yes		no	no		no				no	yes	yes	yes	no	no	yes	yes	yes		cough		Ambulatory	yes	4	no		yes	yes	no	no	no	no			Only pulmonary			positive	2+	After failure of treatment regimen with FLD		LPA
on treatmen	167	44	Can’t read and write	Married		Two rooms		yes	1000	no	no		no				no	no	no	yes	no	no	yes	yes	no		cough		Working	no		no		no					no			Only pulmonary			positive	2+	New		xpert
on treatmen	174	55.4	Primary	Separated		Homeless		no		no	no		no				no	yes	yes	yes	no	no	yes	no	yes	weaknes swealling	cough		Ambulatory	yes	2	no							no			Only pulmonary			positive	1-9 bacile	After failure of treatment regimen with FLD		xpert
cure	162	56	Primary	Married		Two rooms		no	1000	no	no		no				no	yes	yes	yes	yes	yes	yes	yes	yes		cough		Ambulatory	yes	3	no		yes	yes	no	no	no	no			Only pulmonary			positive	1+	After failure of treatment regimen with FLD
Tranfer out	167	50.2	Primary	Single		One room		yes	500	no	no		no				no	no	no	yes	no	no	no	yes	no		cough		Working	no		no		no					no			Only pulmonary			positive	2+	New		xpert
cure	148	39	Primary	Married		One room		yes	1000	no	no		no				no	yes	yes	yes	no	no	yes	yes	yes		cough		Ambulatory	yes	2	no		yes	yes	no	no	no	no			Only pulmonary			positive	3+	After failure of treatment regimen with FLD		LPA
cure	162	46	Primary	Single		One room		yes		no	no		no				no	yes	yes	yes	yes	no	yes	no	no		cough		Ambulatory	no		yes	3	yes	yes	no	no	no	no			Only pulmonary			positive	3+	After failure of treatment regimen with SLD		LPA
cure	174	55	Not formally educated	Married		One room		yes		no	no		no				no	no	no	yes	no	no	no	yes	no		cough		Ambulatory	yes	2	no		yes	yes	no	no	no	no			Only pulmonary			positive	2+	After failure of treatment regimen with FLD		LPA
Tranfer out	167	47	secondary	Single		100		yes		no	no		no				no	no	no	no	no	yes	yes	no	no		chest pain		Working	no		no		no					no			Only pulmonary			positive	2+	New		xpert
death	154	51	Can’t read and write	Married		Two rooms		yes	1800	no	no		no				no	no	no	yes	no	no	no	yes	no		cough		Working	no		no		no					no			Only pulmonary			positive	3+	New		xpert
on treatmen	171	52	Primary	Widowed		One room		yes		yes	no		no				no	no	yes	yes	no	no	yes	yes	no		cough		Working	yes	1	no		no					no			Only pulmonary			positive	1-9 bacile	After failure of treatment regimen with FLD		xpert
cure	155	43	Can’t read and write	Separated		One room		yes	500	no	no		no				no	no	yes	yes	no	no	yes	yes	yes		cough		Ambulatory	yes	4	no		yes	yes	no	no	no	no			Only pulmonary			positive	3+	After failure of treatment regimen with FLD		Culture and DST
death	151	46	Can’t read and write	Married		100		yes		no	no		no				no	yes	no	yes	no	yes	yes	yes	yes		cough		Bed ridden	no		no		no					no			Only pulmonary			positive	3+	New		xpert
cure	166	46	Not formally educated	Married		100		yes	600	no	no		no				no	yes	yes	yes	no	no	yes	no	yes		cough		Working	yes	1	999		no					no			Only pulmonary			positive	3+	Relapse		xpert
cure	145	25	Primary	Single		100		yes		no	no		no				no	yes	no	yes	yes	yes	no	no	no		cough		Bed ridden	yes	1	no		no					no			Only pulmonary			positive	1+	After failure of treatment regimen with FLD		xpert
Tranfer out	171	53	Can’t read and write	999		100		yes		no	no		no				no	yes	yes	yes	no	no	yes	yes	no		cough		Bed ridden	yes	1	no		no					no			Only pulmonary			positive	3+	New		xpert
cure	163	40	secondary	Divorced				yes		no	no		no				no	yes	no	yes	yes	yes	yes	yes	yes		cough		Working	no		no		no					no			Only pulmonary			positive	2+	New		xpert
on treatmen	177	40	Can’t read and write	Single				yes		no	no		no				no	no	yes	yes	no	no	yes	no	no		cough		Ambulatory	yes	1	no		no					no			Only pulmonary			positive	1+	After lost to follow up		xpert
cure	172	45	Can’t read and write	Married		100		yes		no	no		no				no	no	yes	yes	no	no	no	yes	no		cough		Ambulatory	yes	1	no		no					no			Only pulmonary			positive	3+	After failure of treatment regimen with FLD		xpert
cure	166	52	Diploma	Single				yes		yes	yes		no				yes	yes	yes	yes	no	yes	yes	yes	yes		cough		Working	yes	1	no		no					no			Only pulmonary			positive	3+	After failure of treatment regimen with FLD		xpert
cure	170	59	Not formally educated	Single		Two rooms		yes	1100	no	no		no				no	no	no	yes	no	no	yes	yes	no		cough		Working	yes	1	no		no					no			Only pulmonary			positive	2+	After failure of treatment regimen with FLD		xpert
LTFU	155	43	Primary	Divorced		One room		no	300	no	no		no				no	yes	yes	yes	no	no	yes	yes	yes		cough		Ambulatory	yes	2	no		yes	yes	no	no	no	no			Only pulmonary			positive	3+	After failure of treatment regimen with FLD		LPA
on treatmen	175	53	Not formally educated	Married		One room		yes		no	no		no				no	yes	yes	yes	no	yes	yes	yes	yes		cough		Ambulatory	yes	1	no		no					no			Only pulmonary			positive	1+	Relapse		xpert
complated	165	46	Diploma	Single		100		no	3348	yes	no		no				no	yes	yes	yes	no	yes	yes	no	no		cough		Ambulatory	yes	3	no		yes	yes	no	no	no	no			Only pulmonary			positive	3+	After failure of treatment regimen with FLD		Culture and DST
cure	168	52.6	secondary	Single		other	three rooms	yes	1000	no	no		no				no	yes	yes	yes	yes	no	yes	yes	no		cough		Ambulatory	yes	2	no		yes	yes	no	no	no	no			Only pulmonary			positive	3+	After failure of treatment regimen with FLD		LPA
death	177	56	Can’t read and write	Married				yes		no	no		no				no	yes	yes	yes	yes	yes	yes	yes	yes		cough		Bed ridden	yes	1	no		no					no			Only pulmonary			positive	3+	After failure of treatment regimen with FLD		LPA
cure	179	47	Primary	Single				yes		no	no		no				no	yes	yes	yes	no	yes	yes	yes	yes		cough		Working	yes	1	no		no					no			Only pulmonary			positive	1-9 bacile	Relapse		xpert
cure	130	40	Can’t read and write	Divorced		One room		yes		no	no		no				no	yes	yes	yes	no	yes	yes	yes	yes		cough		Ambulatory	yes	2	no		yes	yes	no	no	no	no			disseminated		liver	positive	3+	After failure of treatment regimen with FLD		LPA
cure	161	42	Diploma	Married		One room		yes	1500	no	no		no				no	yes	yes	yes	no	no	yes	yes	no		cough		Ambulatory	yes	3	no		yes	yes	no	no	no	no			Only pulmonary			positive	2+	After failure of treatment regimen with FLD		LPA
cure	160	42	Diploma	Separated		Two rooms		yes	1275	no	no		no				no	yes	yes	yes	no	yes	no	no	yes		cough		Ambulatory	yes	3	no		yes	yes	no	no	no	no			Only pulmonary			positive	2+	After failure of treatment regimen with FLD		LPA
cure	170	43.08	Not formally educated	Married		Two rooms		yes		no	no		no				no	no	yes	yes	yes	no	yes	yes	no		cough		Working	yes	1	no		no					no			Only pulmonary			positive	3+	Relapse		xpert
cure	160	35	secondary	Married				yes		no	no		no				no	yes	yes	yes	no	yes	yes	yes	yes		cough		Working	no		no		no					no			Only pulmonary			positive	3+	New		xpert
death	169	44	Can’t read and write	Married		100		yes		no	no		no				no	yes	yes	yes	yes	no	no	no	no		cough		Bed ridden	yes	1	no		no					no			Only pulmonary			positive	2+	Relapse		LPA
cure	143	44	Not formally educated	Divorced		One room		no		no	no		no				no	yes	yes	yes	no	no	yes	yes	yes		cough		Ambulatory	yes	2	no		yes	yes	no	no	no	no			Only pulmonary			positive	3+	After failure of treatment regimen with FLD		LPA
cure	160	32	Can’t read and write	Married		One room		yes		no	no		no				no	yes	yes	yes	no	yes	yes	yes	no		cough		Ambulatory	yes	3	no		yes	yes	no	no	no	no			Only pulmonary			positive	3+	After failure of treatment regimen with FLD		Culture and DST
Tranfer out	158	45	Primary	Single		100		yes		no	no		no				no	yes	yes	yes	yes	yes	yes	yes	no		cough		Working	yes	1	no		no					no			Only pulmonary			positive	1+	Relapse		LPA
cure	172	53.4	Primary	Single		One room		yes	1500	no	no		no				no	no	no	yes	no	no	no	yes	no		cough		Working	yes	2	no		yes	yes	no	no	no	no			Only pulmonary			positive	1+	After failure of treatment regimen with FLD		xpert
cure	173	73	Degree and above	Married		One room		yes		no	no		no				no	yes	yes	yes	no	no	yes	yes	no		cough		Working	yes	2	no		no					no			Only pulmonary			positive	1-9 bacile	After failure of treatment regimen with FLD		Culture and DST
cure	112	37	secondary			Two rooms		yes		no	no		no				no	no	no	yes	no	no	yes	yes	no		cough		Ambulatory	no		no		no					no			Only pulmonary			positive	1+	New		xpert
cure	167	45	secondary	Single		One room		yes		no	no		no				no	yes	no	yes	no	no	no	yes	no		cough		Ambulatory	yes	3	no		yes	yes	no	no	no	no			Only pulmonary			positive	1-9 bacile	After failure of treatment regimen with FLD		LPA
death	140	30	Can’t read and write	Divorced				yes		no	no		no				no	yes	yes	yes	no	no	no	yes	yes		cough		Bed ridden	no		no		no					no			Only pulmonary			positive	1-9 bacile	New		xpert
cure	175	49	secondary	Single		100		yes	700	no	no		no				no	yes	no	yes	no	yes	yes	yes	yes		cough		Ambulatory	no		no		no					no			Only pulmonary			positive	1+	New		Culture and DST
on treatmen	165	31	Not formally educated	Married				yes		no	no		no				no	yes	yes	yes	no	no	yes	yes	no	oor aptite	cough		Ambulatory	yes	2	no		no					no			Only pulmonary			positive	1-9 bacile	other	moved to MDR-TB	xpert
on treatmen	160	48.9	Primary	Married				yes		no	no		no				no	no	yes	yes	no	no	yes	yes	no	loss of appetite	cough		Ambulatory	yes	1	no		no					no			Only pulmonary			positive	2+	After failure of treatment regimen with FLD		xpert
on treatmen	148	36	Can’t read and write	Married		Two rooms		yes		no	no		no				no	yes	yes	no	no	no	yes	yes	yes		cough		Ambulatory	yes	1	no		no					no			Only pulmonary			positive	2+	Relapse		xpert
LTFU	162	32	Can’t read and write	Married		One room		yes	600	no	no		no				no	yes	yes	yes	no	yes	yes	yes	no		cough		Ambulatory	yes	3	no		yes	yes	no	no	no	no			Only pulmonary			positive	3+	After failure of treatment regimen with FLD		Culture and DST
on treatmen	175	44	Can’t read and write	Married		Two rooms		yes		no	no		no				no	yes	yes	no	no	no	yes	yes	no		cough		Working	yes	1	no		no					no			Only pulmonary			positive	1-9 bacile	Relapse		xpert
cure	160	36	Can’t read and write	Married		Two rooms		yes	400	no	no		no				no	yes	yes	yes	no	no	no	yes	yes		cough		Ambulatory	yes	2	no		yes	yes	no	no	no	no			Only pulmonary			positive	3+	After failure of treatment regimen with FLD		Culture and DST
cure	150	30	Can’t read and write	Widowed		One room		yes		no	no		no				no	yes	yes	yes	yes	no	yes	yes	yes		cough		Ambulatory	yes	1	no		yes	yes	no	no	no	no			Only pulmonary			positive	2+	Relapse		xpert
cure	160	36	Not formally educated	Single		100		yes		no	no		no				no	yes	yes	yes	yes	yes	yes	yes	yes		cough		Bed ridden	yes	1	no		no					no			Only pulmonary			positive	3+	Relapse		xpert
LTFU	166	34.3	Primary	Single		One room		yes		no	no		no				no	yes	yes	yes	no	no	no	yes	no		cough		Ambulatory	yes	2	no		yes	yes	no	no	no	no			Only pulmonary			positive	2+	After failure of treatment regimen with FLD		LPA
death	179	52	Primary	Married		100		yes		no	no		no				no	yes	yes	yes	yes	yes	yes	yes	yes		cough		Bed ridden	yes	1	no		no					no			Only pulmonary			positive	3+	After failure of treatment regimen with FLD		LPA
cure	167	47	Not formally educated	Single		One room		yes		no	no		no				no	yes	yes	yes	no	no	yes	no	no		cough		Ambulatory	yes	2	no		yes	yes	no	no	no	no			Only pulmonary			positive	1+	After failure of treatment regimen with FLD		LPA
cure	170	50	Can’t read and write	Married		One room		yes		no	no		no				no	yes	yes	yes	no	no	yes	yes	yes		cough		Ambulatory	yes	2	no		yes	yes	no	no	no	no			Only pulmonary			positive	2+	After failure of treatment regimen with FLD		LPA
death	160	44	Can’t read and write	Married		Two rooms		yes	500	no	no		no				no	yes	yes	yes	yes	no	yes	no	yes		cough		Ambulatory	yes	2	no		yes	yes	no	no	no	no			Only pulmonary			positive	1-9 bacile	After failure of treatment regimen with FLD		LPA
cure	172	47	secondary	Married		One room		yes	1500	no	no		no				no	yes	yes	yes	no	yes	no	yes	yes		cough		Ambulatory	yes	2	no		yes	yes	no	no	no	no			Only pulmonary			positive	3+	After failure of treatment regimen with FLD		Culture and DST
cure	162	38.7	Not formally educated	Married		Two rooms		yes	1500	no	no		no				no	no	no	yes	no	no	no	no	no		cough		Working	yes	1	no		no					no			Only pulmonary			positive	1-9 bacile	After failure of treatment regimen with FLD		LPA
on treatmen	164	46	Not formally educated	Married				yes		no	no		no				no	no	yes	yes	no	no	no	yes	yes		cough		Working	yes	1	no		no					no			Only pulmonary			positive	1-9 bacile	Relapse		xpert
cure	166	38.8	Not formally educated	Single		Two rooms		yes		no	no		no				no	no	yes	yes	no	no	no	yes	no		cough		Working	yes	1	no		no					no			disseminated		plura pericard liver	positive	3+	Relapse		xpert
death	167	46.3	Can’t read and write	Married				yes		no	no		no				no	yes	yes	yes	no	yes	yes	yes	yes		cough		Bed ridden	yes	1	no		no					no			Only pulmonary			positive	2+	After failure of treatment regimen with FLD		LPA
cure	162	32	Primary	Single		One room		yes		no	no		no				no	yes	yes	yes	no	yes	yes	no	no		cough		Ambulatory	yes	4	no		yes	yes	no	no	no	no			Only pulmonary			positive	1+	After failure of treatment regimen with FLD		Culture and DST
cure	165	49	Not formally educated	Married		100		yes		no	no		no				no	yes	no	yes	yes	yes	yes	yes	yes		cough		Working	yes	2	no		no					no			Only pulmonary			positive	3+	After failure of treatment regimen with FLD		LPA
on treatmen	158	30	secondary	Single		One room		yes		no	no		no				no	yes	yes	yes	no	no	yes	yes	yes		cough		Ambulatory	no		no		no					no			Only pulmonary			positive	1+	New		xpert
cure	181	45.5	secondary	Single		other	3 room	yes	1000	no	no		no				no	no	yes	yes	no	no	no	yes	no		cough		Working	yes	1	no		no					no			Only pulmonary			positive	1+	After failure of treatment regimen with FLD		xpert
on treatmen	169	54.4	secondary	Single				yes		no	no		no				no	yes	yes	yes	no	yes	yes	yes	yes		cough		Working	no		no		no					no			Only pulmonary			positive	1-9 bacile	New		Culture and DST
Tranfer out	162	40.9	Diploma	Single		Two rooms		no		no	no		no				no	yes	yes	yes	no	yes	no	no	no		cough		Working	yes	1	no		no					no			Only pulmonary			positive	1-9 bacile	After failure of treatment regimen with FLD		xpert
on treatmen	137	20	Primary	Single				yes		no	no		no				no	yes	yes	yes	no	no	yes	no	yes	joint pain and sweal	cough		Ambulatory	yes	2	no		yes	yes	no	no	no	no			disseminated		knee joint	positive	3+	Relapse		xpert
LTFU	162	50	Can’t read and write	Married		One room		yes		no	no		no				no	no	no	yes	no	no	no	yes	no		cough		Ambulatory	yes	2	no		yes	yes	no	no	no	no			Only pulmonary			positive	1-9 bacile	Relapse		LPA
cure	180	51.8	secondary	Separated		One room		yes	3000	no	no		no				no	yes	yes	yes	no	yes	yes	no	no		cough		Ambulatory	yes	1	no		no					no			Only pulmonary			positive	3+	After failure of treatment regimen with FLD		xpert
on treatmen	165	43.8	Primary	Single				yes		yes	no		no				no	yes	yes	yes	no	yes	no	yes	yes		cough		Working	yes	1	no		no					no			Only pulmonary			positive	1+	Relapse		xpert
cure	157	57	Primary	Divorced		One room		yes		no	no		no				no	yes	no	yes	no	no	yes	yes	yes		cough		Ambulatory	yes	2	no		yes	yes	no	no	no	no			Only pulmonary			positive	1-9 bacile	After failure of treatment regimen with FLD		Culture and DST
cure	163	46	Not formally educated	Married		Two rooms		yes		no	no		no				no	yes	yes	yes	no	no	no	no	no		cough		Ambulatory	no		yes	1	yes	no	yes	no	no	no			Only pulmonary			positive	1+	After failure of treatment regimen with SLD		Culture and DST
cure	155	41.5	Can’t read and write	Married		One room		yes		no	no		no				no	yes	yes	yes	no	no	yes	yes	yes		cough		Working	yes	1	no		no					no			Only pulmonary			positive	1+	After failure of treatment regimen with FLD		xpert
cure	176	59	Can’t read and write	Married		One room		yes		no	no		no				no	yes	yes	yes	no	no	yes	no	no		cough		Working	yes	2	no		yes	yes	no	no	no	no			Only pulmonary			positive	3+	Relapse		LPA
death	144	36.9	Primary	Divorced		One room		no		no	no		no				no	yes	yes	yes	no	yes	no	yes	no		cough		Ambulatory	yes	1	no		yes	yes	no	no	no	no			Only pulmonary			positive	3+	After failure of treatment regimen with FLD		LPA
death	168	40	secondary	Single		One room		yes		no	no		no				no	yes	yes	yes	no	no	no	no	yes		cough		Ambulatory	yes	2	no		yes	yes	no	no	no	no			Only pulmonary			positive	2+	After failure of treatment regimen with FLD		LPA
LTFU	154	32	Not formally educated	Married		One room		no		no	no		no				no	yes	yes	yes	no	yes	no	no	no		cough		Ambulatory	yes	2	no		yes	yes	no	no	no	no			Only pulmonary			positive	2+	After failure of treatment regimen with FLD		LPA
death	170	43.5	Can’t read and write	Married				no		no	no		no				no	yes	no	yes	yes	yes	yes	yes	yes		cough		Bed ridden	yes	2	no		no					no			Only pulmonary			positive	3+	After failure of treatment regimen with FLD		LPA
on treatmen	169	38	Diploma	Single		One room		yes	500	no	no		no				no	no	yes	yes	no	no	no	no	no		cough		Ambulatory	yes	4	no		no					no			Only pulmonary			positive	2+	Relapse		xpert
cure	168	45	secondary	Single		One room		yes	1000	no	no		no				no	no	no	yes	no	no	yes	yes	no		cough		Ambulatory	yes	1	no		no					no			Only pulmonary			positive	1-9 bacile	After failure of treatment regimen with FLD		xpert
cure	168	45	secondary	Married		Two rooms		yes	400	no	no		no				no	yes	yes	yes	no	no	yes	yes	no	hearing loss	cough		Ambulatory	yes	3	no		yes	yes	no	no	no	no			Only pulmonary			positive	2+	After failure of treatment regimen with FLD		Culture and DST
cure	167	40	Primary	Single		100		yes		no	no		no				no	no	yes	yes	no	yes	yes	yes	yes		cough		Working	yes	1	no		no					no			Only pulmonary			positive	3+	After failure of treatment regimen with FLD		xpert
cure	160	32	Can’t read and write	Married		One room		yes	999	no	no		no				no	yes	yes	yes	no	yes	yes	no	no		cough		Ambulatory	yes	3	no		yes	yes	no	no	no	no			Only pulmonary			positive	3+	After failure of treatment regimen with FLD		Culture and DST
cure	180	50	Degree and above	Single		One room		yes		no	no		no				no	yes	yes	yes	no	no	no	yes	no		cough		Ambulatory	yes	3	no		yes	yes	no	no	no	no			Only pulmonary			positive	3+	After failure of treatment regimen with FLD		Culture and DST
death	165	54	Primary	Married		Two rooms		yes	400	no	no		no				no	no	yes	yes	no	no	yes	no	yes		cough		Ambulatory	yes	2	yes	2	yes	yes	yes	no	no	no			Only pulmonary			positive	1+	After failure of treatment regimen with SLD		LPA
death	173	41	Can’t read and write	Married				yes		no	no		no				no	yes	yes	yes	yes	yes	yes	yes	yes		cough		Bed ridden	yes	1	no		no					no			Only pulmonary			positive	2+	After failure of treatment regimen with FLD		xpert
cure	176	50	Can’t read and write	Married		Two rooms		yes	800	no	no		no				no	no	no	yes	no	no	yes	yes	no		cough		Working	no		no		no					no			Only pulmonary			positive	3+	New		xpert
cure	174	53	Primary	Divorced		One room		yes		no	no		no				no	yes	no	yes	no	no	no	no	no		cough		Ambulatory	yes	3	no		yes	yes	no	no	no	no			Only pulmonary			positive	2+	After failure of treatment regimen with FLD		Culture and DST
on treatmen	153	46.2	Can’t read and write	Married		Two rooms		yes	500	no	no		no				no	no	no	yes	no	no	yes	yes	no		cough		Ambulatory	yes	2	no		yes	yes	no	no	no	no			Only pulmonary			positive	1-9 bacile	After failure of treatment regimen with FLD		xpert
cure	159	33.6	Primary	Married				yes		no	no		no				no	yes	yes	yes	no	yes	yes	yes	yes		cough		Working	yes	2	no		no					no			Only pulmonary			positive	1-9 bacile	After failure of treatment regimen with FLD		LPA
cure	174	41.5	Can’t read and write	Divorced				yes		no	no		no				no	yes	yes	yes	no	yes	yes	yes	yes		cough		Working	yes	2	no		no					no			Only pulmonary			positive	3+	After failure of treatment regimen with FLD		LPA
on treatmen	171	50.5	Primary	Single		One room		no	300	no	no		no				no	no	no	yes	yes	no	yes	yes	no		cough		Working	yes	2	no		yes	yes	no	no	no	no			Only pulmonary			positive	2+	Relapse		xpert
cure	143	32	secondary	Single				yes		no	no		no				no	yes	yes	yes	no	yes	yes	yes	yes		cough		Working	yes	1	no		no					no			Only pulmonary			positive	1+	After failure of treatment regimen with FLD		xpert
cure	160	42	Can’t read and write	Married				yes		no	no		no				no	yes	yes	yes	yes	yes	yes	yes	yes		cough		Ambulatory	no		no		no					no			Only pulmonary			positive	3+	After failure of treatment regimen with FLD		xpert
cure	153	37	secondary	Single		One room		yes		no	no		no				no	yes	yes	yes	no	yes	yes	yes	no		cough		Bed ridden	yes	1	no		no					no			Only pulmonary			positive	3+	After failure of treatment regimen with FLD		xpert
failure	170	40	Primary	Single		One room		yes		no	no		no				no	yes	yes	yes	no	no	yes	yes	yes		cough		Ambulatory	yes	2	no		yes	yes	no	no	no	no			Only pulmonary			positive	1+	After failure of treatment regimen with FLD		LPA
cure	167	40	Primary	Single		One room		yes	1000	no	no		no				no	no	yes	yes	no	no	yes	yes	no	loss of appetite	cough		Ambulatory	yes	1	no		yes	yes	no	no	no	no			Only pulmonary			positive	1+	New		LPA
cure	174	55.5	secondary	Married				yes		no	no		no				no	yes	yes	yes	no	yes	yes	yes	yes		cough		Working	yes	1	no		no					no			Only pulmonary			positive	2+	Relapse		LPA
cure	155	22	Primary	Single		One room		yes		no	no		no				no	yes	yes	yes	no	yes	yes	yes			cough		Ambulatory	yes	2	no		yes	yes	no	no	no	no			Only pulmonary			positive	2+	After failure of treatment regimen with FLD		Culture and DST
cure	151	40	secondary	Single		One room		yes		no	no		no				no	yes	no	yes	no	no	yes	no	no		cough		Working	yes	2	no		yes	yes	no	no	no	no			Only pulmonary			positive	3+	After failure of treatment regimen with FLD		LPA
cure	164	39.4	Can’t read and write	Married		One room		no		no	no		no				no	yes	yes	yes	yes	no	yes	no	no	vaginal bleeding	cough		Ambulatory	yes	3	no		yes	yes	no	no	no	no			Only pulmonary			positive	1-9 bacile	After failure of treatment regimen with FLD		LPA
failure	159	45	secondary	Single		One room		yes		no	no		no				no	no	no	yes	no	no	yes	yes	no		cough		Ambulatory	yes	2		2	yes	yes	no	no	no	no			Only pulmonary			positive	1+	Relapse		xpert
cure	167	38	Can’t read and write	Married				yes		no	no		no				no	yes	no	yes	no	yes	yes	yes	yes		cough		Working	yes	1	no		no					no			Only pulmonary			positive	1-9 bacile	Relapse		xpert
cure	175	45	Can’t read and write	Single		One room		yes		no	no		no				no	yes	yes	yes	no	yes	yes	yes	yes		cough		Working	yes	2	no		yes	yes	no	no	no	no			Only pulmonary			positive	3+	After failure of treatment regimen with FLD		LPA
cure	160	53	Not formally educated	Married				yes		no	no		no				no	yes	yes	yes	no	no	no	no	yes		cough		Ambulatory	yes	1	no		no					no			Only pulmonary			positive	2+	After failure of treatment regimen with FLD		xpert
LTFU	158	38.9	Primary	Widowed		Two rooms		no		no	no		no				no	yes	yes	yes	no	yes	yes	no	no		cough		Ambulatory	yes	2	no		yes	yes	no	no	no	no			Only pulmonary			positive	3+	After failure of treatment regimen with FLD		clinicaly
cure	154	40	Certificate	Single		One room		yes		no	no		no				no	no	yes	yes	no	no	no	no	no		cough		Ambulatory	yes	2	no		yes	yes	no	no	no	no			Only pulmonary			positive	1+	After failure of treatment regimen with FLD		Culture and DST
failure	177	49.5	Primary	Married		One room		yes	400	no	no		no				no	yes	yes	yes	no	no	no	no	yes		cough		Ambulatory	yes	2	no		yes	yes	no	no	no	no			Only pulmonary			positive	3+	After failure of treatment regimen with FLD		LPA
cure	176	65	Primary	Single		One room		yes	2100	no	no		no				no	no	no	yes	no	yes	no	no	yes		cough		Ambulatory	yes	2	no		yes	yes	no	no	no	no			Only pulmonary			positive	3+	After failure of treatment regimen with FLD		Culture and DST
complated	170	41	Can’t read and write	Single		One room		no		no	no		no				no	yes	yes	yes	no	yes	yes	no	yes		cough		Ambulatory	yes	2	no		yes	yes	no	no	no	no			Only pulmonary			positive	3+	After failure of treatment regimen with FLD		LPA
LTFU	160	49.7	secondary	Single		One room		yes		no	no		no				no	yes	yes	yes	no	no	no	no	no		cough		Working	yes	1	no		yes	yes	no	no	no	no			Only pulmonary			positive	3+	After failure of treatment regimen with FLD		LPA
cure	173	44	Primary	Divorced		One room		yes	2000	no	no		no				no	yes	yes	yes	no	no	yes	yes	yes		cough		Bed ridden	yes	3	no		yes	yes	no	no	no	no			Only pulmonary			positive	2+	After failure of treatment regimen with FLD		LPA
death	166	47.8	Primary	Single		Two rooms		yes	750	no	no		no				no	no	yes	yes	no	no	no	yes	no		cough		Working	yes	2	no		yes	yes	no	no	no	no			Only pulmonary			positive	3+	After failure of treatment regimen with FLD		LPA
complated	147	43	secondary	other	child	One room		yes		no	no		no				no	yes	yes	yes	no	no	no	yes	yes	no weghit gain	cough		Ambulatory	yes	1	no		no					no			Only pulmonary			positive	1-9 bacile	After failure of treatment regimen with FLD		xpert
death	171	31	Not formally educated	Married		100		yes		no	no		no				no	yes	no	yes	yes	yes	yes	yes	yes		cough		Bed ridden	yes	1	no		no					no			Only pulmonary			positive	2+	Relapse		xpert
cure	177	41	Degree and above	Married				yes		no	no		no				no	yes	yes	yes	yes	yes	yes	yes	yes		cough		Bed ridden	yes	2	no		no					no			Only pulmonary			positive	3+	After failure of treatment regimen with FLD		xpert
cure	169	36.5	Primary	Single		100		yes		no	no		no				no	yes	no	yes	no	yes	yes	yes	yes		cough		Working	yes	3	no		no					no			Only pulmonary			positive	3+	After failure of treatment regimen with FLD		LPA
death	160	38.5	Not formally educated	Married		Two rooms		no	2000	no	no		no				no	yes	yes	yes	no	no	yes	no	no		cough		Ambulatory	yes	2	no		yes	yes	no	no	no	no			Only pulmonary			positive	3+	After failure of treatment regimen with FLD		xpert
cure	173	47	Can’t read and write	Married				yes		no	no		no				no	yes	yes	yes	no	yes	yes	yes	yes		cough		Bed ridden	yes	2	no		no					no			Only pulmonary			positive	2+	Relapse		xpert
cure	139	38	Not formally educated	Married		Two rooms		yes		no	no		no				no	yes	yes	yes	no	yes	no	yes	yes		cough		Ambulatory	yes	3	no		yes	yes	no	no	no	no			Only pulmonary			positive	2+	After failure of treatment regimen with FLD		LPA
cure	166	43	Diploma	Married		One room		no	600	no	no		no				no	yes	yes	yes	no	yes	yes	100	100		cough		Working	yes	1	no		no					no			Only pulmonary			positive	3+	New		xpert
death	170	43	Can’t read and write	Divorced		One room		yes		no	no		no				no	yes	yes	yes	no	no	yes	yes	yes		cough		Ambulatory	yes	1	no		no					no			Only pulmonary			positive	1+	After failure of treatment regimen with FLD		xpert
cure	156	45	Can’t read and write	Married		One room		yes	1000	no	no		no				no	yes	yes	yes	no	no	no	yes	yes		cough		Ambulatory	yes	7	no		yes	yes	no	no	no	no			Only pulmonary			positive	3+	After failure of treatment regimen with FLD		Culture and DST
on treatmen	173	47	secondary	Single		One room		yes		yes	no		no				no	no	no	yes	no	no	yes	no	yes		cough		Working	yes	1	no		no					no			Only pulmonary			positive	3+	Relapse		xpert
LTFU	167	51	Degree and above	Single		One room		no		no	no		no				no	yes	no	yes	no	no	yes	no	no		chest pain		Working	yes	1	no		no					no			Only pulmonary			positive	2+	After failure of treatment regimen with FLD		xpert
cure	167	42	Can’t read and write	Single		100		yes		no	no		no				no	100	100	100	100	100	100	100	100				Working	no		no		no					no			Only pulmonary			positive	2+	New		xpert
cure	156	41	Can’t read and write	Married		100		yes		no	no		no				no	yes	yes	yes	no	yes	yes	yes	yes		cough		Ambulatory	yes	1	no		no					no			Only pulmonary			positive	3+	After lost to follow up		LPA
cure	181	49	Certificate	Married				yes		no	no		no				yes	yes	yes	yes	no	no	yes	no	no		cough		Bed ridden	yes	1	no		no					no			Only pulmonary			positive	3+	After failure of treatment regimen with FLD		xpert
cure	173	45.4	Primary	Married				yes		no	no		no				no	yes	no	yes	no	yes	yes	yes	no		cough		Working	yes	1	no		no					no			Only pulmonary			positive	3+	After failure of treatment regimen with FLD		LPA
death	173	53	Can’t read and write	Married		100		yes		yes	yes		no				yes	yes	no	yes	yes	yes	yes	yes	yes		cough		Bed ridden	yes	1	no		no					no			Only pulmonary			positive	2+	After failure of treatment regimen with FLD		xpert
[truncated: 73 more columns]
